# Supplementary material for: Exposure time, running and skill-related performance in international u20 rugby union players during an intensified tournament
Source: PLoS One. 2017 Nov 14;12(11):e0186874. doi: 10.1371/journal.pone.0186874 (PMC5685587; doi:10.1371/journal.pone.0186874)
Supplement: S1 Data — (XLSX) [file pone.0186874.s001.xlsx]

## Sheet: Database
Position	Player Position	Drill Title	Interval	Max Speed	Distance Total	Distance Per Min	High Speed Running	High Speed Running Per Minute	HML Distance	HML Distance Per Minute	HMLD %	Sprints	Accelerations Z4 to Z6	Deceleration Z4 to Z6	Number of Collisions	Collision Load	Speed Intensity	Dynamic Stress Load	Fatigue Index	HSR Ind	HSR Ind/Min
Back Row	Flanker	First Half	00:43:49	6.37	2481.71	56.64	40.04	0.91	290.15	6.62	0.12	4	11	17	16	112	115.67	114.54	0.99	58.36	1.33
Back Row	Flanker	DrillSegment1	00:10:00	6.37	588.63	58.88	15.23	1.52	55.87	5.59	0.09	1	5	4	3	21	26.91	28.15	1.05	19.04	1.9
Back Row	Flanker	DrillSegment2	00:10:00	5.08	515.98	51.6	0	0	50.11	5.01	0.1	0	2	5	4	27	24.01	27.99	1.17	0	0
Back Row	Flanker	DrillSegment3	00:10:00	6.04	661.04	66.14	15.42	1.54	112.08	11.21	0.17	2	3	4	5	37	32.12	38.73	1.21	28.87	2.89
Back Row	Flanker	MIP (HMLD) 5 Mins	00:05:00	6.04	443.68	88.77	15.42	3.09	103.19	20.64	0.23	2	2	3	3	17	22.62	17.08	0.76	27.78	5.56
Back Row	Flanker	MIP (HMLD)	00:03:00	5.64	314.3	104.77	3.34	1.11	78.38	26.13	0.25	1	2	3	3	17	16.54	12.57	0.76	13.54	4.51
Back Row	Flanker	DrillSegment4	00:10:00	6.2	554.11	55.41	9.38	0.94	67.2	6.72	0.12	1	1	4	4	27	25.58	15.53	0.61	10.46	1.05
Back Row	Flanker	DrillSegment5	00:03:49	4.25	161.79	42.41	0	0	4.89	1.28	0.03	0	0	0	0	0	7.05	4.15	0.59	0	0
Front Row	Prop	DrillSegment6	00:10:00	6.27	809.62	80.98	19.51	1.95	137.84	13.78	0.17	2	3	7	6	40	40.12	42.56	1.06	41.96	4.2
Front Row	Prop	Second Half	00:44:42	6.27	2521.58	60.17	43.99	1.05	305.51	6.83	0.12	4	10	21	17	109	121.53	109.16	0.9	103.8	2.48
Front Row	Prop	MIP (HMLD)	00:03:00	6.26	261.81	87.32	9.12	3.04	64.06	21.35	0.24	1	1	2	1	10	13.23	13.51	1.02	18.35	6.12
Front Row	Prop	MIP (HMLD) 5 Mins	00:05:00	6.27	419.35	83.93	20.63	4.13	92.12	18.42	0.22	2	2	4	1	10	21.37	19.3	0.9	42.72	8.55
Front Row	Prop	DrillSegment7	00:10:00	6.02	665.72	66.61	19.93	1.99	92.01	9.2	0.14	1	0	7	1	9	32.61	21.59	0.66	46.41	4.64
Front Row	Prop	DrillSegment8	00:10:00	5.82	507.46	50.76	4.54	0.45	48.29	4.83	0.1	1	5	3	5	33	23.99	25.33	1.06	15.43	1.54
Front Row	Prop	DrillSegment9	00:10:00	4.52	468.38	47.66	0	0	24.05	2.41	0.05	0	2	3	4	20	21.52	14.59	0.68	0	0
Front Row	Prop	DrillSegment10	00:04:42	4.02	69.49	33.52	0	0	3.33	0.71	0.05	0	0	1	1	8	3.25	5.09	1.57	0	0
Front Row	Prop	First Half	00:46:08	6.61	2250.02	48.77	19.8	0.43	202.44	4.39	0.09	1	15	14	9	54	104.66	210.9	2.02	54.14	1.17
Front Row	Prop	DrillSegment1	00:10:00	6.61	536.23	53.62	17.51	1.75	61.1	6.11	0.11	1	5	6	2	12	25.37	52.24	2.06	26.01	2.6
Front Row	Prop	MIP (HMLD)	00:03:00	6.61	261.54	87.23	17.51	5.84	57.94	19.31	0.22	1	5	5	2	12	13.09	33.78	2.58	26.01	8.67
Front Row	Prop	MIP (HMLD) 5 Mins	00:05:00	6.61	305.47	61.12	17.51	3.5	58.1	11.62	0.19	1	4	5	2	12	14.95	43.66	2.92	26.01	5.2
Front Row	Prop	DrillSegment2	00:10:00	5.34	480.64	48.06	0	0	30.13	3.01	0.06	0	2	3	3	15	21.98	33.66	1.53	1.05	0.1
Front Row	Prop	DrillSegment3	00:10:00	5.64	486.96	48.71	0.56	0.06	47.3	4.73	0.1	0	2	1	0	0	23.22	50.61	2.18	18.45	1.85
Front Row	Prop	DrillSegment4	00:10:00	5.9	464.34	46.43	1.72	0.17	57.51	5.75	0.12	0	5	3	3	20	21.55	54.02	2.51	8.63	0.86
Front Row	Prop	DrillSegment5	00:06:08	4.07	281.42	45.91	0	0	6.4	1.04	0.02	0	1	1	1	7	12.53	20.37	1.63	0	0
Front Row	Prop	Second Half	00:08:09	4.53	363.62	44.62	0	0	24.21	2.97	0.07	0	3	3	3	19	16.47	30.36	1.84	0	0
Fly Half	Fly Half	Second Half	00:18:45	8.68	1141.61	60.84	138.56	7.38	310.97	16.57	0.272396	7	10	11	3	24	60.56	26.46	0.44	117.87	6.28
Fly Half	Fly Half	Total Game	00:18:45	8.68	1141.61	60.84	138.56	7.38	310.97	16.57	0.272396	7	10	11	3	24	60.56	26.46	0.44	117.87	6.28
Fly Half	Fly Half	MIP (HMLD) 3 mins	00:03:00	8.68	172.34	57.45	102.62	34.21	111.79	37.26	0.64866	2	2	4	1	9	11.59	7.54	0.65	101.5	33.83
Fly Half	Fly Half	MIP (HMLD) 5 mins	00:05:00	8.68	331.03	66.21	109.53	21.906	156.52	31.304	0.472827	3	4	6	2	17	20.1	12.32	0.612935	106.19	21.23
Fly Half	Fly Half	DrillSegment9	00:10:00	5.98	653.18	65.32	25.44	2.54	149.08	14.91	0.228237	4	5	4	1	7	33.57	12.59	0.38	8.66	0.87
Fly Half	Fly Half	DrillSegment10	00:08:45	8.68	487.78	55.68	113.12	12.91	161.89	18.48	0.331891	3	5	7	2	17	26.96	13.87	0.51	109.22	12.47
Back Row	Flanker	DrillSegment1	00:10:00	6.37	588.67	58.88	15.23	1.52	55.87	5.59	0.09	1	5	4	3	21	26.91	28.15	1.05	19.04	1.9
Back Row	Flanker	DrillSegment2	00:10:00	5.08	515.98	51.59	0	0	50.11	5.01	0.1	0	2	5	4	27	24.01	27.99	1.17	0	0
Back Row	Flanker	DrillSegment3	00:10:00	6.04	661.04	66.12	15.42	1.54	112.08	11.21	0.17	2	3	4	5	37	32.12	38.73	1.21	28.87	2.89
Back Row	Flanker	DrillSegment4	00:10:00	6.2	554.24	55.41	9.38	0.94	67.2	6.72	0.12	1	1	4	4	27	25.58	15.53	0.61	10.46	1.05
Back Row	Flanker	DrillSegment5	00:03:49	4.25	161.95	42.43	0	0	4.89	1.28	0.03	0	0	0	0	0	7.05	4.15	0.59	0	0
Back Row	Flanker	First Half	00:43:49	6.37	2481.71	56.64	40.04	0.91	290.15	6.62	0.12	4	11	17	20	137	115.67	114.54	0.99	58.36	1.33
Back Row	Flanker	MIP (HMLD)5 Mins	00:05:00	6.04	443.68	88.74	15.42	3.08	103.19	20.64	0.23	2	2	3	11	2	22.62	17.08	0.76	27.78	5.56
Back Row	Flanker	MIP (HMLD)	00:03:00	5.64	314.37	104.73	3.34	1.11	78.38	26.13	0.25	1	2	3	11	2	16.54	12.57	0.76	13.54	4.51
Scrum Half	Scrum Half	First Half	00:43:36	7.95	2863.72	65.81	139.68	3.21	487.5	11.18	0.170233	8	22	26	14	110	139.96	86.37	0.62	120.29	2.76
Scrum Half	Scrum Half	Second Half	00:12:42	6.88	710.33	55.91	20.88	1.64	65.26	5.14	0.0918728	1	5	5	2	15	33.38	16.48	0.49	20.33	1.6
Scrum Half	Scrum Half	Total Game	00:56:18	7.95	3574.05	60.86	160.56	2.425	552.76	8.16	0.154659	9	27	31	16	125	173.34	102.85	0.555	140.62	2.18
Scrum Half	Scrum Half	MIP (HMLD) 3 mins	00:03:00	7.95	312.66	104.28	59.36	19.8	96.12	32.04	0.307427	2	3	5	2	17	16.77	16.77	1	58.8	19.61
Scrum Half	Scrum Half	MIP (HMLD) 5 mins	00:04:59	7.95	467.71	93.57	67.21	13.4465	122.24	24.4562	0.261359	3	4	5	2	17	24.48	18.69	0.76348	66.1	13.22
Scrum Half	Scrum Half	DrillSegment1	00:10:00	7.23	731.66	73.93	27.08	2.74	110.77	11.08	0.151395	2	4	4	4	31	35.3	21.62	0.61	20.99	2.12092
Scrum Half	Scrum Half	DrillSegment2	00:10:00	5.58	585.26	58.54	1.11	0.11	87.51	8.75	0.149523	0	3	6	2	14	28.85	13.31	0.46	0	0
Scrum Half	Scrum Half	DrillSegment3	00:10:00	7.95	700.79	70.09	67.21	6.72	134.5	13.45	0.191926	3	7	6	3	25	34.65	23.44	0.68	66.1	6.6111
Scrum Half	Scrum Half	DrillSegment4	00:10:00	6.66	650.02	65.01	17.84	1.78	101.78	10.18	0.15658	2	7	9	5	40	31.21	24.25	0.78	16.74	1.67428
Scrum Half	Scrum Half	DrillSegment5	00:03:36	5.86	195.6	54.16	26.43	7.32	52.68	14.58	0.269325	1	1	1	0	0	9.94	3.75	0.38	16.46	4.55745
Scrum Half	Scrum Half	DrillSegment6	00:10:00	6.88	575.51	57.56	20.88	2.09	63.16	6.32	0.109746	1	4	4	1	8	27.24	9.7	0.36	20.33	2.03
Scrum Half	Scrum Half	DrillSegment7	00:02:42	3.39	134.56	49.78	0	0	2.1	0.78	0.0156064	0	1	1	1	8	6.14	6.78	1.1	0	0
Front Row	Hooker	First Half	00:43:36	8.28	2550.84	58.49	162.65	3.73	477.79	10.95	0.187307	8	17	24	13	94	125.16	123.11	0.98	145.16	3.33
Front Row	Hooker	Second Half	00:18:44	6.08	1211.52	64.67	17.17	0.92	176.97	9.45	0.146073	3	7	13	6	44	57.89	49.02	0.85	4.19	0.22
Front Row	Hooker	Total Game	01:02:20	8.28	3762.36	61.58	179.82	2.325	654.76	10.2	0.174029	11	24	37	19	138	183.05	172.13	0.915	149.35	1.775
Front Row	Hooker	MIP (HMLD) 3 mins	00:03:00	7.78	326.48	108.89	27.28	9.1	93.77	31.26	0.287215	2	5	5	3	24	16.97	19.11	1.13	25.04	8.35
Front Row	Hooker	MIP (HMLD) 5 mins	00:04:59	8.28	439.28	87.91	89.5	17.9119	120.61	24.1381	0.274563	3	2	1	1	8	23.13	18.79	0.812365	78.75	15.76
Front Row	Hooker	DrillSegment1	00:10:00	7.78	619.69	61.98	27.28	2.73	118.32	11.83	0.190934	2	8	9	4	30	30.11	29.05	0.96	25.04	2.50442
Front Row	Hooker	DrillSegment2	00:10:00	6.6	513.79	51.39	9.76	0.98	95.18	9.52	0.185251	1	1	5	2	14	24.98	33.86	1.36	7.53	0.753126
Front Row	Hooker	DrillSegment3	00:10:00	8.28	631.03	63.11	89.5	8.95	143.11	14.31	0.226788	3	3	3	4	28	31.83	37.28	1.17	78.75	7.87631
Front Row	Hooker	DrillSegment4	00:10:00	6.67	616.74	61.68	35.56	3.56	93.59	9.36	0.15175	2	4	6	2	15	29.83	17.1	0.57	33.84	3.38456
Front Row	Hooker	DrillSegment5	00:03:36	5.51	169.2	46.85	0.55	0.15	27.34	7.56	0.161584	0	1	1	1	7	8.39	5.83	0.69	0	0
Front Row	Hooker	DrillSegment6	00:10:00	5.42	635.16	63.53	0	0	85.9	8.59	0.135242	0	4	8	4	27	29.86	29.63	0.99	0	0
Front Row	Hooker	DrillSegment7	00:08:44	6.08	576.25	65.98	17.17	1.97	91.07	10.43	0.158039	3	3	5	2	16	28.02	19.39	0.69	4.19	0.48
Centre	Centre	First Half	00:43:36	9.01	3308.25	75.85	270.96	6.21	583.99	13.39	0.176525	14	20	18	6	51	161.45	130.94	0.81	138.26	3.17
Centre	Centre	Second Half	00:45:07	9.68	3178.03	70.44	285.25	6.32	567.35	12.58	0.178523	10	15	22	9	82	155.67	133.26	0.86	199.75	4.43
Centre	Centre	Total Game	01:28:43	9.68	6486.28	73.145	556.21	6.265	1151.34	12.985	0.177504	24	35	40	15	133	317.12	264.2	0.835	338.01	3.8
Centre	Centre	MIP (HMLD) 3 mins	00:03:00	9.68	236.65	78.88	88.38	29.46	103.31	34.44	0.436552	1	2	1	1	11	14.55	11.1	0.76	81.38	27.13
Centre	Centre	MIP (HMLD) 5 mins	00:04:59	9.68	398.69	79.77	93.63	18.7322	139.7	27.9493	0.350398	2	3	5	1	11	22.4	16.61	0.741518	81.38	16.28
Centre	Centre	DrillSegment1	00:10:00	6.76	807.21	80.73	17.5	1.75	106.71	10.67	0.132196	2	3	3	0	0	38.13	25.45	0.67	5.29	0.529088
Centre	Centre	DrillSegment2	00:10:00	9.01	736.52	73.66	100.49	10.05	141.27	14.13	0.191807	4	4	3	3	26	36.82	34.15	0.93	49.27	4.92782
Centre	Centre	DrillSegment3	00:10:00	8.33	744.47	74.46	92.37	9.24	156.59	15.66	0.210338	3	6	4	0	0	37.36	27.04	0.72	72.41	7.24221
Centre	Centre	DrillSegment4	00:10:00	7.08	770.27	77.04	39.23	3.92	133.54	13.35	0.173368	4	4	8	3	25	36.89	32.21	0.87	11.28	1.12819
Centre	Centre	DrillSegment5	00:03:36	5.78	249.14	68.98	21.37	5.92	45.52	12.6	0.182709	1	3	0	0	0	12.21	12.1	0.99	0	0
Centre	Centre	DrillSegment6	00:10:00	6.62	658.35	65.85	29.79	2.98	88.98	8.9	0.135156	2	5	3	1	9	30.79	19.31	0.63	5.2	0.52
Centre	Centre	DrillSegment7	00:10:00	9.19	920.15	92.03	110.38	11.04	211.94	21.19	0.230332	4	6	5	5	46	47.35	58.26	1.23	72.35	7.24
Centre	Centre	DrillSegment8	00:10:00	5.64	504.98	50.51	1.68	0.17	37.43	3.74	0.0741217	1	1	4	1	7	22.49	11.28	0.5	0	0
Centre	Centre	DrillSegment9	00:10:00	8.08	728.46	72.86	44.61	4.46	137.73	13.77	0.18907	2	2	9	1	9	35	29.3	0.84	33.92	3.39
Centre	Centre	DrillSegment10	00:05:07	9.68	365.76	71.51	98.79	19.31	91.28	17.84	0.249563	1	1	1	1	11	20.03	15.1	0.75	88.27	17.25
Centre	Centre	First Half	00:43:36	7.82	2344.56	53.76	111.08	2.55	388.08	8.9	0.165524	10	16	12	9	75	113.83	67.29	0.59	65.59	1.5
Centre	Centre	Second Half	00:45:07	8.09	2585.06	57.28	226.95	5.03	511.54	11.33	0.197883	8	9	18	8	60	127.53	49.59	0.39	175.16	3.88
Centre	Centre	Total Game	01:28:43	8.09	4929.62	55.52	338.03	3.79	899.62	10.115	0.182493	18	25	30	17	135	241.36	116.88	0.49	240.75	2.69
Centre	Centre	MIP (HMLD) 3 mins	00:03:00	7.51	246.46	82.2	80.9	26.98	106.19	35.4	0.430861	2	1	2	0	0	13.98	4.39	0.31	72.17	24.07
Centre	Centre	MIP (HMLD) 5 mins	00:04:59	7.51	425.5	85.13	95.89	19.1844	143.29	28.6676	0.336757	3	1	3	1	9	23.08	8.81	0.381716	82.55	16.51
Centre	Centre	DrillSegment1	00:10:00	6.67	494.18	49.43	14.36	1.44	75.82	7.58	0.153426	3	1	4	1	10	23.35	8.91	0.38	6.98	0.698116
Centre	Centre	DrillSegment2	00:10:00	7.82	521.91	52.2	63.04	6.31	105.81	10.58	0.202736	3	3	3	2	17	26.14	15.82	0.61	45.97	4.59777
Centre	Centre	DrillSegment3	00:10:00	6.4	616.24	61.63	8.66	0.87	94.19	9.42	0.152846	2	6	1	1	8	29.98	14.52	0.48	1.89	0.189032
Centre	Centre	DrillSegment4	00:10:00	7.13	530.6	53.07	25.04	2.5	83.48	8.35	0.157331	2	5	3	4	31	25.47	22.87	0.9	10.75	1.07518
Centre	Centre	DrillSegment5	00:03:36	5.49	181.27	50.19	0	0	28.51	7.89	0.157279	0	1	1	1	9	8.87	5.18	0.58	0	0
Centre	Centre	DrillSegment6	00:10:00	6.74	566.39	56.65	9.84	0.98	74.88	7.49	0.132206	1	1	2	0	0	26.59	5.92	0.22	6.32	0.63
Centre	Centre	DrillSegment7	00:10:00	7.51	775.85	77.6	125.93	12.59	208.78	20.88	0.269098	4	3	4	3	24	40.57	18.15	0.45	101.2	10.12
Centre	Centre	DrillSegment8	00:10:00	5.12	416.2	41.63	0	0	40.84	4.08	0.0981259	0	2	5	0	0	18.9	3.35	0.18	0	0
Centre	Centre	DrillSegment9	00:10:00	6.78	583.87	58.4	31.35	3.14	129.13	12.91	0.221162	2	2	6	5	36	28.67	19.49	0.68	12.46	1.25
Centre	Centre	DrillSegment10	00:05:07	8.09	242.45	47.26	59.83	11.66	57.92	11.29	0.238895	1	1	1	0	0	12.79	2.68	0.21	55.18	10.75
No 8	No 8	Second Half	00:45:30	5.48	2450.81	53.85	0	0	245.07	5.38	0.0999955	0	12	14	12	81	116.45	81.99	0.7	0	0
No 8	No 8	MIP (HMLD) 3 mins	00:03:00	5.48	281.38	93.85	0	0	59.8	19.93	0.212524	0	1	1	0	0	14.66	4.62	0.32	0	0
No 8	No 8	MIP (HMLD) 5 mins	00:05:00	5.48	427.98	85.6	0	0	73.04	14.608	0.170662	0	0	3	1	7	21.04	9.88	0.469582	0	0
No 8	No 8	DrillSegment6	00:10:00	5.19	651.83	65.19	0	0	73.37	7.34	0.11256	0	3	4	1	7	31	12.09	0.39	0	0
No 8	No 8	DrillSegment7	00:10:00	5.48	709.45	70.96	0	0	106.6	10.66	0.150257	0	2	3	4	27	35.05	20.92	0.6	0	0
No 8	No 8	DrillSegment9	00:10:00	4.56	491	49.11	0	0	24.77	2.48	0.0504481	0	3	2	2	13	22.86	13.89	0.61	0	0
No 8	No 8	DrillSegment8	00:10:00	5.13	414.38	41.44	0	0	28.33	2.83	0.0683672	0	3	2	4	26	19.2	21.33	1.11	0	0
No 8	No 8	DrillSegment10	00:05:30	4.02	184.04	33.41	0	0	12	2.18	0.0652032	0	1	3	1	9	8.33	13.76	1.65	0	0
Scrum Half	Scrum Half	Second Half	00:34:35	7.9	2401.68	69.44	246.84	7.14	526.09	15.21	0.219051	12	13	17	8	67	120.19	103.73	0.86	172.32	4.98
Scrum Half	Scrum Half	Total Game	00:34:35	7.9	2401.68	69.44	246.84	7.14	526.09	15.21	0.219051	12	13	17	8	67	120.19	103.73	0.86	172.32	2.49
Scrum Half	Scrum Half	MIP (HMLD) 3 mins	00:03:00	7.23	377.99	126	71.98	23.99	117.83	39.28	0.311728	2	2	3	0	0	20.62	12.21	0.59	59.49	19.83
Scrum Half	Scrum Half	MIP (HMLD) 5 mins	00:04:59	7.55	501.19	100.24	86.9	17.3806	150.74	30.149	0.300764	3	2	5	1	8	26.3	16.03	0.609506	52.69	10.53
Scrum Half	Scrum Half	DrillSegment7	00:10:00	7.55	959.96	96.03	141.49	14.15	239.77	23.98	0.249771	5	5	5	1	8	50.02	29.32	0.59	91.42	9.14
Scrum Half	Scrum Half	DrillSegment8	00:10:00	6.31	613.41	61.34	15.82	1.58	109.46	10.95	0.178445	2	4	4	4	30	29.18	36.52	1.25	6.09	0.61
Scrum Half	Scrum Half	DrillSegment9	00:10:00	7.42	600.76	60.08	58.54	5.85	128.68	12.87	0.214195	4	3	6	2	18	29.82	27.48	0.92	45.01	4.5
Scrum Half	Scrum Half	DrillSegment10	00:04:35	7.9	227.55	49.61	30.99	6.75	48.18	10.5	0.211734	1	1	2	1	11	11.17	10.42	0.93	29.79	6.49
Back Three	Winger	First Half	00:43:36	9.38	2719.81	62.36	277.44	6.36	521.16	11.95	0.191616	13	21	21	6	53	133.63	119.01	0.89	190.52	4.37
Back Three	Winger	Second Half	00:37:39	9.06	1924.34	51.1	141.09	3.75	276.42	7.34	0.143644	9	14	15	7	60	90.78	70.86	0.78	90.12	2.39
Back Three	Winger	Total Game	01:21:15	9.38	4644.15	56.73	418.53	5.055	797.58	9.645	0.171739	22	35	36	13	113	224.41	189.87	0.835	280.64	3.38
Back Three	Winger	MIP (HMLD) 3 mins	00:03:00	9.38	308.12	102.82	104.91	35.01	118.9	39.63	0.385889	3	1	2	2	20	18.01	19.32	1.07	69.44	23.17
Back Three	Winger	MIP (HMLD) 5 mins	00:05:00	9.38	412.89	82.58	114.48	22.896	139.46	27.892	0.337766	4	1	2	2	20	23.09	24.11	1.04417	72.18	14.42
Back Three	Winger	DrillSegment1	00:10:00	7.08	677.15	67.75	22.19	2.22	95.7	9.57	0.141328	1	7	7	1	8	32.04	24.29	0.76	15.44	1.54475
Back Three	Winger	DrillSegment2	00:10:00	7.3	589.77	58.99	51.21	5.12	113.05	11.3	0.191685	4	4	7	0	0	28.36	17.11	0.6	31.21	3.12152
Back Three	Winger	DrillSegment3	00:10:00	9.38	604.02	60.42	115.05	11.51	148.42	14.84	0.24572	4	4	3	3	27	31.37	35.37	1.13	72.18	7.22041
Back Three	Winger	DrillSegment4	00:10:00	7.84	616.01	61.61	29.09	2.91	80.72	8.07	0.131037	2	3	3	1	8	29.01	30.94	1.07	16.33	1.63327
Back Three	Winger	DrillSegment5	00:03:36	8.76	231.67	64.15	59.92	16.59	82.44	22.81	0.355851	2	3	1	1	9	12.8	11.29	0.88	55.37	15.3309
Back Three	Winger	DrillSegment6	00:10:00	9.06	428.64	42.87	33.86	3.39	60.83	6.08	0.141914	1	4	6	1	5	19.86	10.7	0.54	26.48	2.65
Back Three	Winger	DrillSegment7	00:10:00	8.57	601.13	60.12	37.34	3.73	92.33	9.23	0.153594	4	4	6	5	47	28.73	36.82	1.28	25.72	2.57
Back Three	Winger	DrillSegment8	00:10:00	4.69	383.78	38.38	0	0	19.69	1.97	0.0513054	0	2	0	0	0	16.79	7.91	0.47	0	0
Back Three	Winger	DrillSegment9	00:07:39	8.38	510.61	66.67	69.9	9.13	103.57	13.52	0.202836	4	4	3	1	8	25.39	15.43	0.61	37.92	4.95
Second Row	Lock	First Half	00:43:36	6.3	2381.09	54.6	44.68	1.02	244.05	5.6	0.102495	4	5	13	10	68	112.05	90.07	0.8	143.41	3.29
Second Row	Lock	Second Half	00:32:59	6.07	1784.75	54.09	12.51	0.38	130.89	3.97	0.073338	1	2	8	16	100	81.91	66.94	0.82	20.22	0.61
Second Row	Lock	Total Game	01:16:35	6.3	4165.84	54.345	57.19	0.7	374.94	4.785	0.0900035	5	7	21	26	168	193.96	157.01	0.81	163.63	1.95
Second Row	Lock	MIP (HMLD) 3 mins	00:03:00	6.06	264.66	88.22	24.34	8.11	54.17	18.06	0.204678	2	1	1	0	0	13.71	7.3	0.53	79.76	26.59
Second Row	Lock	MIP (HMLD) 5 mins	00:04:59	6.06	393	78.63	24.34	4.86962	69.21	13.8466	0.176107	2	1	1	0	0	19.83	13.08	0.659607	86.36	17.27
Second Row	Lock	DrillSegment1	00:10:00	6.3	593.36	59.35	14.07	1.41	62.39	6.24	0.105147	1	2	4	4	26	27.7	29.09	1.05	21.01	2.10135
Second Row	Lock	DrillSegment2	00:10:00	4.91	490.85	49.09	0	0	32.05	3.2	0.0652949	0	0	1	1	8	22.63	16.68	0.74	3.77	0.377063
Second Row	Lock	DrillSegment3	00:10:00	6.06	607.89	60.8	24.34	2.43	80.38	8.04	0.132228	2	2	3	3	18	29.35	19.65	0.67	86.36	8.63744
Second Row	Lock	DrillSegment4	00:10:00	5.94	535.55	53.56	6.28	0.63	53.96	5.4	0.100756	1	1	4	1	9	24.98	18.9	0.76	31.8	3.18053
Second Row	Lock	DrillSegment5	00:03:36	4.65	153.18	42.41	0	0	15.06	4.17	0.0983157	0	0	1	1	7	7.39	5.74	0.78	0.46	0.127365
Second Row	Lock	DrillSegment6	00:10:00	4.33	547.68	54.78	0	0	37.32	3.73	0.068142	0	1	4	7	45	24.69	20	0.81	0	0
Second Row	Lock	DrillSegment7	00:10:00	4.48	629.99	63.01	0	0	36.06	3.61	0.057239	0	0	2	4	24	28.88	24.17	0.84	0	0
Second Row	Lock	DrillSegment8	00:10:00	6.07	429.74	42.98	12.51	1.25	46.97	4.7	0.109299	1	1	2	5	31	19.78	19.55	0.99	20.22	2.02
Second Row	Lock	DrillSegment9	00:02:59	4.59	176.85	59.08	0	0	10.54	3.52	0.0595985	0	0	0	0	0	8.54	3.22	0.38	0	0
Back Three	Winger	First Half	00:43:36	8.7	2868.28	65.77	379.11	8.69	555.01	12.73	0.193499	15	16	19	4	33	143.08	46.84	0.33	207.66	4.76
Back Three	Winger	Second Half	00:45:18	9.33	2955.09	65.22	403.99	8.92	587.31	12.96	0.198745	15	9	14	4	39	149.06	69.27	0.46	234.32	5.17
Back Three	Winger	Total Game	01:28:54	9.33	5823.37	65.495	783.1	8.805	1142.32	12.845	0.196161	30	25	33	8	72	292.14	116.11	0.395	441.98	4.965
Back Three	Winger	MIP (HMLD) 3 mins	00:03:00	8.47	367.05	122.42	113.11	37.72	147.65	49.22	0.402261	4	4	3	0	0	21	7.63	0.36	66.47	22.17
Back Three	Winger	MIP (HMLD) 5 mins	00:04:59	8.47	543.08	108.65	157.29	31.4685	194.73	38.959	0.358566	5	5	4	0	0	30.66	10.44	0.340509	105.24	21.05
Back Three	Winger	DrillSegment1	00:10:00	8.7	645.91	64.6	39.83	3.98	83.02	8.3	0.128532	2	1	4	0	0	30.76	5.37	0.17	22.15	2.21537
Back Three	Winger	DrillSegment2	00:10:00	7.82	657.77	65.79	82.33	8.23	109.17	10.92	0.16597	3	4	3	1	7	32.5	7.02	0.22	28.43	2.84347
Back Three	Winger	DrillSegment3	00:10:00	8.47	696.75	69.69	160.22	16.02	205.79	20.58	0.295357	5	8	6	0	0	37.3	11.65	0.31	105.24	10.5258
Back Three	Winger	DrillSegment4	00:10:00	7.66	656.87	65.7	58.22	5.82	118.3	11.83	0.180097	4	2	5	3	26	32.04	21.13	0.66	27.21	2.72145
Back Three	Winger	DrillSegment5	00:03:36	7.45	210.3	58.23	38.51	10.66	38.29	10.59	0.182073	1	1	1	0	0	10.44	1.68	0.16	24.63	6.81957
Back Three	Winger	DrillSegment6	00:10:00	6.89	736.99	73.71	59.23	5.92	126.48	12.65	0.171617	4	4	4	2	20	36.28	29.68	0.82	0.69	0.07
Back Three	Winger	DrillSegment7	00:10:00	8.99	850.7	85.08	193.29	19.33	228.4	22.84	0.268485	6	2	2	1	12	45.55	22.16	0.49	126.5	12.65
Back Three	Winger	DrillSegment8	00:10:00	8.1	495.03	49.51	31.36	3.14	46.67	4.67	0.0942771	1	1	2	0	0	23.03	3.99	0.17	21.78	2.18
Back Three	Winger	DrillSegment9	00:10:00	7.81	600.79	60.09	36.42	3.64	106.25	10.62	0.17685	3	2	5	1	7	28.93	8.88	0.31	10.63	1.06
Back Three	Winger	DrillSegment10	00:05:18	9.33	271.37	51.14	83.69	15.77	79.51	14.98	0.292995	1	0	1	0	0	15.26	4.55	0.3	74.73	14.08
Fly Half	Fly Half	First Half	00:43:36	7.61	2982.16	68.38	112.28	2.57	317.74	7.29	0.106547	6	17	12	8	62	139.46	62.64	0.45	105.64	2.42
Fly Half	Fly Half	Second Half	00:27:52	6.33	1806.89	64.82	28.85	1.03	145.89	5.23	0.0807409	2	6	5	4	33	83.14	38.22	0.46	26.62	0.95
Fly Half	Fly Half	Total Game	01:11:28	7.61	4789.05	66.6	141.13	1.8	463.63	6.26	0.0968104	8	23	17	12	95	222.6	100.86	0.455	132.26	1.685
Fly Half	Fly Half	MIP (HMLD) 3 mins	00:03:00	7.61	323.65	107.94	49.54	16.52	78.97	26.32	0.243998	2	3	2	2	15	16.91	9.73	0.58	47.32	15.78
Fly Half	Fly Half	MIP (HMLD) 5 mins	00:04:59	7.61	491.19	98.27	49.54	9.9113	88.35	17.6759	0.179869	2	4	2	2	15	24.74	11.3	0.45675	47.32	9.46
Fly Half	Fly Half	DrillSegment1	00:10:00	6.34	694.8	69.49	21.32	2.13	64.02	6.4	0.0921416	1	4	3	1	8	31.82	12.53	0.39	20.22	2.02234
Fly Half	Fly Half	DrillSegment2	00:10:00	6.25	672.79	67.29	15.17	1.52	69.66	6.97	0.103539	1	3	2	2	18	31.67	22.88	0.72	12.94	1.29422
Fly Half	Fly Half	DrillSegment3	00:10:00	7.61	728.92	72.9	49.54	4.95	103.37	10.34	0.141813	2	6	4	3	22	34.96	15.64	0.45	47.32	4.73279
Fly Half	Fly Half	DrillSegment4	00:10:00	7.09	666.46	66.66	26.26	2.63	64.9	6.49	0.0973802	2	3	3	2	13	30.93	10.06	0.33	25.15	2.51542
Fly Half	Fly Half	DrillSegment5	00:03:36	5.2	218.91	60.61	0	0	15.8	4.37	0.0721758	0	1	0	0	0	10.06	1.53	0.15	0	0
Fly Half	Fly Half	DrillSegment6	00:10:00	6.33	556.24	55.63	16.72	1.67	42.59	4.26	0.0765677	1	2	1	1	9	25.21	12.13	0.48	16.17	1.62
Fly Half	Fly Half	DrillSegment7	00:10:00	6.12	751.17	75.13	12.12	1.21	63.89	6.39	0.085054	1	3	2	2	18	35.04	18.23	0.52	10.46	1.05
Fly Half	Fly Half	DrillSegment8	00:07:52	5.34	499.12	63.39	0	0	39.41	5	0.078959	0	1	2	1	6	22.87	7.86	0.34	0	0
Second Row	Lock	Second Half	00:14:39	6.28	640.3	43.96	10.31	0.71	58.95	4.02	0.0920662	1	3	3	3	24	30.32	29.91	0.99	27.65	1.9
Second Row	Lock	Total Game	00:14:39	6.28	640.3	43.96	10.31	0.71	58.95	4.02	0.0920662	1	3	3	3	24	30.32	29.91	0.99	27.65	0.95
Second Row	Lock	MIP (HMLD) 3 mins	00:03:00	6.28	135.53	45.18	10.31	3.44	34.41	11.47	0.253892	1	0	1	1	8	7.08	6.48	0.92	27.65	9.22
Second Row	Lock	MIP (HMLD) 5 mins	00:04:59	6.28	235.23	47.06	10.31	2.06269	35.41	7.08436	0.150534	1	0	1	1	8	11.57	10.21	0.882455	27.65	5.53
Second Row	Lock	DrillSegment9	00:10:00	6.28	469.37	46.95	10.31	1.03	47.98	4.8	0.102222	1	1	2	2	17	22.59	24.23	1.07	27.65	2.77
Second Row	Lock	DrillSegment10	00:04:39	4.19	170.93	37.43	0	0	10.97	2.35	0.0641783	0	2	1	1	8	7.73	5.69	0.74	0	0
Back Row	Flanker	Second Half	00:45:42	6.59	2686.85	58.79	56.59	1.24	361.86	7.92	0.134678	5	17	28	19	142	126.63	103.23	0.82	43.28	0.95
Back Row	Flanker	Total Game	00:45:42	6.59	2686.85	58.79	56.59	1.24	361.86	7.92	0.134678	5	17	28	19	142	126.63	103.23	0.82	43.28	0.95
Back Row	Flanker	MIP (HMLD) 3 mins	00:03:00	6.94	199.14	66.46	57	19.02	70.61	23.54	0.354575	1	1	3	2	15	10.6	6.69	0.63	55.34	18.47
Back Row	Flanker	MIP (HMLD) 5 mins	00:04:59	5.76	425.62	85.15	1.13	0.226075	85.77	17.1597	0.201518	0	5	6	4	31	20.69	22.4	1.08265	0.58	0.12
Back Row	Flanker	DrillSegment6	00:10:00	5.76	665.48	66.56	1.13	0.11	91.56	9.16	0.137585	0	5	6	4	31	31.1	24.3	0.78	0.58	0.06
Back Row	Flanker	DrillSegment7	00:10:00	6.59	708.11	70.82	41.19	4.12	129.43	12.94	0.182782	3	6	9	6	46	34.43	33.02	0.96	35.09	3.51
Back Row	Flanker	DrillSegment8	00:10:00	5.55	488.83	48.89	0.56	0.06	33.26	3.33	0.06804	0	1	6	3	22	21.95	18.94	0.86	0	0
Back Row	Flanker	DrillSegment9	00:10:00	6.1	605.49	60.56	13.72	1.37	92.95	9.3	0.153512	2	4	6	4	30	29.15	21.36	0.73	7.62	0.76
Back Row	Flanker	DrillSegment10	00:05:42	5.08	218.64	38.34	0	0	14.65	2.57	0.0670051	0	1	1	2	12	9.99	5.62	0.56	0	0
Front Row	Prop	Second Half	00:45:42	5.48	2451.92	53.65	0	0	245.07	5.36	0.0999502	0	12	14	12	81	116.49	82.02	0.7	94.41	2.07
Front Row	Prop	Total Game	00:45:42	5.48	2451.92	53.65	0	0	245.07	5.36	0.0999502	0	12	14	12	81	116.49	82.02	0.7	94.41	2.07
Front Row	Prop	MIP (HMLD) 3 mins	00:03:00	5.48	281.38	93.85	0	0	59.8	19.93	0.212524	0	1	1	0	0	14.66	4.62	0.32	53.57	17.87
Front Row	Prop	MIP (HMLD) 5 mins	00:05:00	5.48	427.98	85.6	0	0	73.04	14.608	0.170662	0	0	3	1	7	21.04	9.88	0.469582	34.91	6.98
Front Row	Prop	DrillSegment6	00:10:00	5.19	643.83	64.39	0	0	73.37	7.34	0.113959	0	3	4	1	7	30.66	11.29	0.37	6.85	0.68
Front Row	Prop	DrillSegment7	00:10:00	5.48	714.22	71.43	0	0	106.6	10.66	0.149254	0	2	3	4	27	35.26	21.75	0.62	75.44	7.54
Front Row	Prop	DrillSegment8	00:10:00	5.13	410.45	41.05	0	0	27.46	2.75	0.0669022	0	3	2	4	26	19.02	21.33	1.12	12.12	1.21
Front Row	Prop	DrillSegment9	00:10:00	4.56	493.85	49.39	0	0	25.64	2.56	0.0519186	0	3	2	2	13	23	13.89	0.6	0	0
Front Row	Prop	DrillSegment10	00:05:42	4.02	189.43	33.24	0	0	12	2.11	0.0633479	0	1	3	1	9	8.55	13.76	1.61	0	0
Front Row	Hooker	Second Half	00:28:16	6.27	1417.46	50.3	17.04	0.6	147.22	5.21	0.103862	2	10	9	8	52	66.83	71.6	1.07	58.86	2.09
Front Row	Hooker	Total Game	00:28:16	6.27	1417.46	50.3	17.04	0.6	147.22	5.21	0.103862	2	10	9	8	52	66.83	71.6	1.07	58.86	2.09
Front Row	Hooker	MIP (HMLD) 3 mins	00:03:00	6.04	215.55	71.85	9.88	3.29	41.81	13.94	0.193969	1	3	3	2	14	10.8	14.29	1.32	22.52	7.51
Front Row	Hooker	MIP (HMLD) 5 mins	00:04:59	5.55	321.54	64.33	0.06	0.012004	51.21	10.2454	0.159265	0	5	3	3	20	15.67	18.49	1.17996	17.95	3.59
Front Row	Hooker	DrillSegment8	00:10:00	6.04	667.88	66.79	9.94	0.99	85.06	8.51	0.127358	1	7	5	4	27	32	30.05	0.94	40.47	4.05
Front Row	Hooker	DrillSegment9	00:10:00	5.38	387.35	38.75	0	0	25.45	2.54	0.0657029	0	0	1	2	12	17.85	19.69	1.1	6.1	0.61
Front Row	Hooker	DrillSegment10	00:08:16	6.27	361.84	44.24	7.1	0.87	36.71	4.44	0.101454	1	3	3	2	14	16.95	21.85	1.29	12.28	1.5
Front Row	Prop	First Half	00:43:36	6.6	2558.16	58.97	39.26	0.91	326.82	7.49	0.127756	2	12	17	11	68	122	101.86	0.83	89.05	2.05
Front Row	Prop	Second Half	00:45:53	3.93	800.4	32.16	0	0	15.09	0.33	0.0188531	0	6	2	1	3	34.69	2.7	0.08	0	0
Front Row	Prop	Total Game	01:29:29	6.6	3358.56	45.565	39.26	0.455	341.91	3.91	0.101803	2	18	19	12	71	156.69	104.56	0.455	89.05	1.025
Front Row	Prop	MIP (HMLD) 3 mins	00:03:00	6.6	284.9	94.97	16.12	5.37	71.96	23.99	0.25258	1	2	5	2	13	14.5	11.99	0.83	22.46	7.49
Front Row	Prop	MIP (HMLD) 5 mins	00:04:59	6.6	335.23	67.07	16.12	3.22508	76.97	15.3991	0.229604	1	3	5	3	19	16.71	14.35	0.858767	22.46	4.49
Front Row	Prop	DrillSegment1	00:10:00	6.6	634.28	63.44	16.12	1.61	93.11	9.31	0.146796	1	3	5	3	19	30.48	20.65	0.68	22.46	2.24637
Front Row	Prop	DrillSegment2	00:10:00	5.32	557.28	56.48	0	0	49.6	4.96	0.0890037	0	1	2	2	13	26.39	20.4	0.77	3.12	0.316222
Front Row	Prop	DrillSegment3	00:10:00	6.21	603.45	60.88	20.89	2.11	76.76	7.68	0.127202	1	5	3	4	24	28.78	26.03	0.9	32.06	3.23463
Front Row	Prop	DrillSegment4	00:10:00	5.73	594.88	59.6	2.25	0.23	85.84	8.58	0.144298	0	3	7	2	13	28.07	30.56	1.09	9.06	0.907664
Front Row	Prop	DrillSegment5	00:03:36	5.45	167.99	46.51	0	0	21.23	5.87	0.126377	0	0	0	0	0	8.26	4.22	0.51	22.36	6.19105
Front Row	Prop	DrillSegment6	00:01:39	3.3	49.55	29.85	0	0	2.96	1.78	0.0597376	0	0	0	1	3	12.71	7.39	0.05	0	0
Back Three	Full Back	First Half	00:43:36	7.31	2895.96	66.4	188.68	4.33	362.27	8.31	0.125095	7	4	13	6	53	138.15	79.75	0.58	117.56	2.7
Back Three	Full Back	Second Half	00:44:55	8.74	2817.96	62.74	270.59	6.02	400.08	8.91	0.141975	10	7	13	6	44	135.85	85.16	0.63	194.33	4.33
Back Three	Full Back	Total Game	01:28:31	8.74	5713.92	64.57	459.27	5.175	762.35	8.61	0.13342	17	11	26	12	97	274	164.91	0.605	311.89	3.515
Back Three	Full Back	MIP (HMLD) 3 mins	00:03:00	8.32	191.75	63.95	74.6	24.88	79.98	26.66	0.417106	1	0	1	1	11	11	12.32	1.12	69.93	23.32
Back Three	Full Back	MIP (HMLD) 5 mins	00:04:59	7.94	460.16	92.06	114.12	22.8316	125.32	25.0724	0.27234	4	4	1	0	0	24.4	20.31	0.832377	79.83	15.97
Back Three	Full Back	DrillSegment1	00:10:00	6.81	727.01	72.71	30.6	3.06	70.32	7.03	0.0967249	1	1	3	1	8	34.6	14.97	0.43	17.77	1.7773
Back Three	Full Back	DrillSegment2	00:10:00	6.44	618.56	61.87	25.6	2.56	100.15	10.02	0.161908	1	0	3	1	10	29.81	17.77	0.6	13.78	1.37823
Back Three	Full Back	DrillSegment3	00:10:00	6.57	651.35	65.15	41.57	4.16	64.36	6.44	0.0988102	2	2	2	1	9	30.39	16.12	0.53	18.2	1.8203
Back Three	Full Back	DrillSegment4	00:10:00	7.31	706.98	70.71	39.89	3.99	74.36	7.44	0.10518	2	0	4	2	17	33.58	16.27	0.48	25.51	2.55143
Back Three	Full Back	DrillSegment5	00:03:36	6.84	191.8	53.11	51.03	14.13	53.08	14.69	0.276747	1	1	1	1	10	9.76	14.62	1.5	42.29	11.7093
Back Three	Full Back	DrillSegment6	00:10:00	8.74	609.46	60.96	32.61	3.26	69.37	6.94	0.113822	1	1	5	2	12	28.95	23.77	0.82	28.01	2.8
Back Three	Full Back	DrillSegment7	00:10:00	7.94	855.1	85.52	114.67	11.47	148.26	14.83	0.173383	4	4	3	2	16	42.87	34.94	0.82	79.83	7.98
Back Three	Full Back	DrillSegment8	00:10:00	7.08	417.53	41.76	18.5	1.85	33.26	3.33	0.0796589	1	0	0	1	11	18.59	3.8	0.2	14.99	1.5
Back Three	Full Back	DrillSegment9	00:10:00	8.32	618.87	61.9	97.47	9.75	116.16	11.62	0.187697	3	1	4	1	6	30.45	18.34	0.6	71.51	7.15
Back Three	Full Back	DrillSegment10	00:04:55	5.79	316.04	64.28	7.35	1.49	33.03	6.72	0.104512	1	1	1	0	0	14.93	4.31	0.29	0	0
Second Row	Lock	First Half	00:43:36	6.68	2368.89	54.39	51.94	1.19	243.68	5.59	0.102867	4	15	13	16	105	112.18	90.51	0.81	21.32	0.49
Second Row	Lock	Second Half	00:45:53	5.24	2400.37	52.33	0	0	195.59	4.26	0.0814833	0	12	11	10	65	111.18	83.36	0.75	0	0
Second Row	Lock	Total Game	01:29:29	6.68	4769.26	53.36	51.94	0.595	439.27	4.925	0.0921044	4	27	24	26	170	223.36	173.87	0.78	21.32	0.245
Second Row	Lock	MIP (HMLD) 3 mins	00:03:00	6.45	303.07	101.08	26.25	8.75	52.98	17.66	0.174811	1	4	2	1	7	15.58	9.45	0.61	8.1	2.7
Second Row	Lock	MIP (HMLD) 5 mins	00:05:00	6.45	423.47	84.69	30.77	6.154	77.71	15.542	0.183508	2	4	3	1	7	21.37	14.51	0.678989	8.1	1.62
Second Row	Lock	DrillSegment1	00:10:00	6.68	590.1	59.04	16.66	1.67	86.1	8.61	0.145907	1	3	5	6	36	28.11	22.81	0.81	13.22	1.32266
Second Row	Lock	DrillSegment2	00:10:00	4.73	483.38	48.48	0	0	19.44	1.94	0.0402168	0	1	2	4	31	22.52	24.48	1.09	0	0
Second Row	Lock	DrillSegment3	00:10:00	6.45	629.13	63.1	30.77	3.09	88.2	8.82	0.140194	2	6	4	2	13	30.48	18.16	0.6	8.1	0.812437
Second Row	Lock	DrillSegment4	00:10:00	5.78	526.76	52.68	4.51	0.45	48.36	4.84	0.0918065	1	5	1	4	25	24.56	17.42	0.71	0	0
Second Row	Lock	DrillSegment5	00:03:36	4.4	139.24	38.55	0	0	1.58	0.44	0.0113473	0	0	1	0	0	6.49	7.64	1.18	0	0
Second Row	Lock	DrillSegment6	00:10:00	5.24	650.37	65.05	0	0	68.97	6.9	0.106047	0	6	4	3	23	30.73	31.52	1.03	0	0
Second Row	Lock	DrillSegment7	00:10:00	4.85	606.69	60.68	0	0	42.66	4.27	0.070316	0	1	4	2	13	28.31	18.89	0.67	0	0
Second Row	Lock	DrillSegment9	00:10:00	4.45	469.91	47	0	0	24.01	2.4	0.0510949	0	2	0	2	9	21.48	11.02	0.51	0	0
Second Row	Lock	DrillSegment8	00:10:00	5.11	457.18	45.8	0	0	42.94	4.29	0.0939236	0	3	2	2	13	20.87	16.15	0.77	0	0
Second Row	Lock	DrillSegment10	00:05:53	4.72	215.62	36.62	0	0	16.72	2.84	0.0775438	0	0	1	1	7	9.77	5.79	0.59	0	0
Back Row	Flanker	First Half	00:43:52	6.51	2668.26	60.81	66.41	1.51	347.19	7.91	0.130119	7	15	15	18	140	126.56	200.27	1.58	109.83	2.5
Back Row	Flanker	Second Half	00:26:57	6.06	1642.32	60.96	34.6	1.28	229	8.49	0.139437	3	3	11	10	78	79.59	123.52	1.55	84.33	3.13
Back Row	Flanker	Total Game	01:10:49	6.51	4310.58	60.885	101.01	1.395	576.19	8.2	0.133669	10	18	26	28	218	206.15	323.79	1.565	194.16	2.815
Back Row	Flanker	MIP (HMLD) 5 Mins	00:05:00	6.32	391.69	78.36	29.5	5.9	86.62	17.32	0.221144	2	4	6	5	44	19.97	56.93	2.85	42.34	8.47
Back Row	Flanker	DrillSegment1	00:10:00	6.32	743.19	74.33	36.21	3.62	151.83	15.18	0.204295	4	7	7	8	66	37.23	91.77	2.46	57.64	5.76
Back Row	Flanker	DrillSegment2	00:10:00	5.45	475.92	47.6	0	0	55.23	5.52	0.116049	0	4	4	4	31	22.13	27.61	1.25	1.08	0.11
Back Row	Flanker	DrillSegment3	00:10:00	6.09	614.79	61.49	14.55	1.46	50.43	5.04	0.082028	1	1	4	2	15	28.35	32.59	1.15	22.56	2.26
Back Row	Flanker	DrillSegment4	00:10:00	6.51	548.74	54.88	10.09	1.01	54.93	5.49	0.100102	1	2	0	3	20	25.4	29.98	1.18	16.55	1.66
Back Row	Flanker	DrillSegment5	00:03:52	5.68	285.21	73.51	5.56	1.43	34.78	8.96	0.121945	1	1	0	1	8	13.44	18.32	1.36	12.01	3.09
Back Row	Flanker	DrillSegment6	00:10:00	6.06	699.76	69.99	15.5	1.55	107.43	10.74	0.153524	1	2	6	6	49	34.58	57.88	1.67	31.57	3.16
Back Row	Flanker	DrillSegment7	00:10:00	5.83	595.58	59.57	9.59	0.96	64.36	6.44	0.108063	1	0	2	2	16	28.45	42.77	1.5	28.24	2.82
Back Row	Flanker	DrillSegment8	00:06:57	5.76	346.81	49.97	9.51	1.37	57.21	8.21	0.164961	1	1	3	2	13	16.55	22.87	1.38	24.52	3.53
Back Row	Flanker	MIP (HMLD)	00:03:00	6.32	284.86	95.01	14.07	4.69	63.76	21.25	0.223829	1	3	4	4	31	14.45	33.05	2.29	20.43	6.81
Fly Half	Fly Half	Second Half	00:10:44	6.71	661.31	61.56	32.39	3.01	147.16	13.7	0.222528	2	7	4	0	0	33.15	54.7	1.65	81.9	7.62
Fly Half	Fly Half	DrillSegment1	00:10:00	6.71	661.31	61.56	32.39	3.01	147.16	13.7	0.222528	2	7	4	0	0	33.15	54.7	1.65	81.9	7.62
Fly Half	Fly Half	Total Game	00:10:44	6.71	661.31	61.56	32.39	3.01	147.16	13.7	0.222528	2	7	4	0	0	33.15	54.7	1.65	81.9	7.62
Fly Half	Fly Half	MIP (HMLD) 5 Mins	00:05:00	6.71	422.13	84.43	31.28	6.26	111.44	22.29	0.263995	2	4	3	0	0	21.65	22.86	1.06	58.88	11.78
Fly Half	Fly Half	MIP (HMLD)	00:03:00	5.83	315.9	105.36	14.07	4.69	79.76	26.59	0.252485	1	1	2	0	0	16.31	16.48	1.01	29.36	9.79
Back Three	Full Back	First Half	00:43:52	8.71	3258.1	74.25	296.14	6.75	602.43	13.73	0.184902	17	16	25	5	48	161.42	206.66	1.28	147.94	3.37
Back Three	Full Back	Second Half	00:47:34	8.5	3536.83	74.74	226.81	4.79	595.58	12.52	0.168394	16	17	27	12	96	173.17	271.3	1.57	126.65	2.68
Back Three	Full Back	Total Game	01:31:26	8.71	6794.93	74.495	522.95	5.77	1198.01	13.125	0.176309	33	33	52	17	144	334.59	477.96	1.425	274.59	3.025
Back Three	Full Back	MIP (HMLD) 5 Mins	00:05:00	8.71	417.19	83.44	60.83	12.17	140.08	28.02	0.33577	4	2	4	1	8	22.84	38.81	1.7	18.87	3.77
Back Three	Full Back	DrillSegment1	00:10:00	7.39	784.17	78.43	76.09	7.61	191.49	19.15	0.244194	4	3	8	0	0	39.62	54.21	1.37	30.5	3.05
Back Three	Full Back	DrillSegment2	00:10:00	7.28	700.25	70.05	29.07	2.91	85.94	8.59	0.122728	4	3	3	2	19	33.06	35.51	1.07	9.53	0.95
Back Three	Full Back	DrillSegment3	00:10:00	8.51	768.74	76.89	80.44	8.05	127.58	12.76	0.16596	4	4	5	2	20	37.85	43.44	1.15	47.07	4.71
Back Three	Full Back	DrillSegment4	00:10:00	6.63	674.48	67.46	44.85	4.49	118.66	11.87	0.175928	4	4	6	0	0	33.2	43.7	1.32	9.71	0.97
Back Three	Full Back	DrillSegment5	00:03:52	8.71	329.47	84.91	65.7	16.93	78.76	20.29	0.239051	1	2	3	1	8	17.64	29.8	1.69	51.12	13.17
Back Three	Full Back	DrillSegment6	00:10:00	8.5	817.02	83.85	52.05	5.34	139.82	13.98	0.171134	3	5	5	1	10	40.62	67.55	1.66	43.18	4.43
Back Three	Full Back	DrillSegment7	00:10:00	7.94	789.91	79	78.58	7.86	137.75	13.78	0.174387	4	3	4	3	20	39.61	50.86	1.28	55.15	5.52
Back Three	Full Back	DrillSegment8	00:10:00	6.64	706.98	70.72	19.51	1.95	114.84	11.48	0.162437	3	2	6	3	23	34.3	55.13	1.61	3.86	0.39
Back Three	Full Back	DrillSegment9	00:10:00	6.95	699.96	70.01	42.39	4.24	111.99	11.2	0.159995	4	5	8	4	35	33.3	44.69	1.34	16.65	1.66
Back Three	Full Back	DrillSegment10	00:07:34	6.63	522.32	68.97	34.29	4.53	91.18	12.04	0.174567	2	2	4	1	7	25.31	53.08	2.1	7.81	1.03
Back Three	Full Back	MIP (HMLD)	00:03:00	7.94	395.86	132.03	93.07	31.02	102.38	34.13	0.258627	2	2	4	1	10	21.07	36.98	1.76	41.89	13.97
Second Row	Lock	First Half	00:43:52	5.99	2726.39	62.13	11.98	0.27	278.06	6.34	0.101988	1	19	13	20	168	128.96	253.58	1.97	25.35	0.58
Second Row	Lock	Second Half	00:45:54	7.3	3075.18	66.98	55.66	1.21	324.48	7.07	0.105516	4	5	13	16	125	148.5	296.8	2	83.43	1.82
Second Row	Lock	Total Game	01:29:46	7.3	5801.57	64.555	67.64	0.74	602.54	6.705	0.103858	5	24	26	36	293	277.46	550.38	1.985	108.78	1.2
Second Row	Lock	MIP (HMLD) 5 Mins	00:05:00	6.28	495.63	99.16	20.8	4.16	90.15	18.03	0.18189	2	0	2	1	10	25.16	55.25	2.2	37.16	7.43
Second Row	Lock	DrillSegment1	00:10:00	5.43	779.93	78.01	0	0	128.51	12.85	0.164771	0	7	5	3	25	38.17	67.62	1.77	7.95	0.8
Second Row	Lock	DrillSegment2	00:10:00	5.03	474.38	47.45	0	0	36.83	3.68	0.0776382	0	2	4	5	42	22.09	45.01	2.04	0	0
Second Row	Lock	DrillSegment3	00:10:00	4.95	640.48	64.06	0	0	51.93	5.19	0.0810798	0	4	2	6	46	30.12	58.62	1.95	0	0
Second Row	Lock	DrillSegment4	00:10:00	5.99	558.95	55.9	11.98	1.2	51.51	5.15	0.0921549	1	4	2	5	44	26.03	53.26	2.05	17.4	1.74
Second Row	Lock	DrillSegment5	00:03:52	3.97	272.44	70.22	0	0	9.28	2.39	0.0340625	0	2	0	1	10	12.55	29.08	2.32	0	0
Second Row	Lock	DrillSegment6	00:10:00	6.28	892.92	89.31	18.01	1.8	113.74	11.37	0.12738	1	1	5	3	25	44.05	89.76	2.04	27.7	2.77
Second Row	Lock	DrillSegment7	00:10:00	7.3	637.71	63.78	21.83	2.18	80.42	8.04	0.126107	1	0	1	3	27	31.32	54.76	1.75	28.19	2.82
Second Row	Lock	DrillSegment8	00:10:00	6.07	563.11	56.32	6.96	0.7	44.45	4.44	0.0789366	1	2	4	4	33	26.4	62.69	2.37	9.14	0.91
Second Row	Lock	DrillSegment9	00:10:00	4.93	529.51	52.96	0	0	35.6	3.56	0.067232	0	1	2	3	22	24.86	39.03	1.57	0	0
Second Row	Lock	DrillSegment10	00:05:54	6.26	450.66	76.25	8.3	1.4	49.71	8.41	0.110305	1	1	1	3	18	21.79	50.55	2.32	18.4	3.11
Second Row	Lock	MIP (HMLD)	00:03:00	7.3	318.73	106.36	6.22	2.07	56.31	18.77	0.17667	1	1	1	1	10	16.1	29.68	1.84	19.76	6.59
Centre	Centre	Second Half	00:10:52	6.54	652.76	59.98	30.71	2.82	133.25	12.24	0.204133	3	3	9	0	0	31.4	113.28	3.61	71.06	6.53
Centre	Centre	Total Game	00:10:52	6.54	652.76	59.98	30.71	2.82	133.25	12.24	0.204133	3	3	9	0	0	31.4	113.28	3.61	71.06	6.53
Centre	Centre	MIP (HMLD) 5 Mins	00:05:00	6.54	381.07	76.24	28.98	5.8	101.03	20.21	0.265122	2	2	7	0	0	19.04	74.02	3.89	52.9	10.58
Centre	Centre	DrillSegment9	00:10:00	6.54	605.25	60.54	30.71	3.07	133.25	13.32	0.220157	3	3	9	0	0	29.38	112.01	3.81	71.06	7.11
Centre	Centre	DrillSegment10	00:00:52	2.56	47.39	53.74	0	0	0	0	0	0	0	0	0	0	2.02	1.27	0.63	0	0
Centre	Centre	MIP (HMLD)	00:03:00	6.54	247.59	82.53	18.17	6.06	78.61	26.2	0.317501	2	2	6	0	0	12.55	49.1	3.91	35.17	11.72
Front Row	Prop	First Half	00:43:52	6.26	2430.05	55.38	10.76	0.25	150.13	3.42	0.0617806	1	4	10	14	118	113.54	255.48	2.25	50.35	1.15
Front Row	Prop	Second Half	00:26:51	5.51	1455.85	54.23	0.55	0.02	109.55	4.08	0.0752481	0	1	3	5	40	68.15	148.76	2.18	62.27	2.32
Front Row	Prop	Total Game	01:10:43	6.26	3885.9	54.805	11.31	0.135	259.68	3.75	0.0668262	1	5	13	19	158	181.69	404.24	2.215	112.62	1.735
Front Row	Prop	MIP (HMLD) 5 Mins	00:05:00	5.44	383.23	76.67	41.24	8.25	48.2	9.64	0.125773	0	0	1	1	11	18.49	47.6	2.57	52.9	10.58
Front Row	Prop	DrillSegment1	00:10:00	5.13	671.69	67.18	0	0	53.23	5.32	0.0792479	0	1	2	2	19	32.49	81.51	2.51	19.43	1.94
Front Row	Prop	DrillSegment2	00:10:00	4.14	454.06	45.41	0	0	22.46	2.25	0.0494648	0	0	4	3	30	21.09	50.73	2.41	0	0
Front Row	Prop	DrillSegment3	00:10:00	6.26	624.81	62.49	10.76	1.08	40.57	4.06	0.0649317	1	1	1	4	32	29.18	62.81	2.15	19.64	1.96
Front Row	Prop	DrillSegment4	00:10:00	4.9	444.91	44.5	0	0	23.86	2.39	0.0536288	0	1	3	5	38	20.2	45.5	2.25	10.83	1.08
Front Row	Prop	DrillSegment5	00:03:52	4.51	234.28	60.38	0	0	10.01	2.58	0.0427267	0	1	0	0	0	10.57	14.93	1.41	0.45	0.12
Front Row	Prop	DrillSegment6	00:10:00	5.44	650.95	65.11	0	0	66.87	6.69	0.102727	0	0	1	1	11	31.2	76.85	2.46	42.15	4.22
Front Row	Prop	DrillSegment7	00:10:00	5.34	504.28	50.5	0	0	24.54	2.45	0.0486634	0	1	2	4	30	23.18	46.57	2.01	3.9	0.39
Front Row	Prop	DrillSegment8	00:06:51	5.51	300.17	43.77	0.55	0.08	18.15	2.65	0.0604657	0	0	0	0	0	13.74	25.34	1.84	16.22	2.36
Front Row	Prop	MIP (HMLD)	00:03:00	5.44	230.06	76.73	27.31	9.11	32.89	10.96	0.142963	0	0	1	0	0	11.05	28.95	2.62	82.89	27.63
Second Row	Lock	Second Half	00:22:08	6.03	1390.66	62.8	19	0.86	179.36	8.1	0.128975	2	6	7	0	0	66.96	93.91	1.4	35.33	1.6
Second Row	Lock	Total Game	00:22:08	6.03	1390.66	62.8	19	0.86	179.36	8.1	0.128975	2	6	7	0	0	66.96	93.91	1.4	35.33	1.6
Second Row	Lock	MIP (HMLD) 5 Mins	00:05:00	5.36	415.4	83.11	0	0	71.68	14.34	0.172557	0	3	3	0	0	20.63	26.16	1.27	7.26	1.45
Second Row	Lock	DrillSegment8	00:10:00	5.36	729.24	72.94	0	0	105.99	10.6	0.145343	0	3	4	0	0	35.61	49.99	1.4	7.26	0.73
Second Row	Lock	DrillSegment9	00:10:00	6.03	547.86	54.79	10.9	1.09	58.37	5.84	0.106542	1	2	2	0	0	26.13	38.25	1.46	14.62	1.46
Second Row	Lock	DrillSegment10	00:02:08	5.96	113.17	52.8	8.11	3.78	15	6.99	0.132544	1	1	1	0	0	5.2	5.66	1.09	13.46	6.28
Second Row	Lock	MIP (HMLD)	00:03:00	5.36	281.41	93.85	0	0	57.18	19.06	0.203191	0	1	2	0	0	14.24	19.4	1.36	7.26	2.42
Fly Half	Fly Half	First Half	00:43:52	6.98	3079.32	70.17	58.33	1.33	481.97	10.98	0.156518	7	20	16	8	63	148.26	140.65	0.95	77.94	1.78
Fly Half	Fly Half	Second Half	00:40:00	7.12	2727.96	68.199	24.4	0.61	396.74	9.9185	0.145435	3	12	23	6	54	129.71	139.49	1.08	31.49	0.78725
Fly Half	Fly Half	Total Game	01:28:24	7.12	5807.28	65.705	82.73	0.94	878.71	9.945	0.151312	10	32	39	14	117	277.97	280.14	1.015	109.43	1.245
Fly Half	Fly Half	MIP (HMLD) 5 Mins	00:05:00	5.96	436.68	87.37	14.13	2.83	98.2	19.64	0.224879	2	2	3	0	0	21.54	19.88	0.92	26.55	5.32
Fly Half	Fly Half	DrillSegment1	00:10:00	5.72	714.83	71.49	2.24	0.22	114.98	11.5	0.160849	0	5	2	3	20	34.84	37.73	1.08	4.96	0.5
Fly Half	Fly Half	DrillSegment2	00:10:00	5.96	628.59	62.87	11.41	1.14	108.12	10.81	0.172004	2	2	3	1	8	29.99	24.42	0.81	14.68	1.47
Fly Half	Fly Half	DrillSegment3	00:10:00	6.98	763.12	76.32	29.53	2.95	125.03	12.5	0.163841	3	9	5	2	18	36.82	39.77	1.08	34.97	3.5
Fly Half	Fly Half	DrillSegment4	00:10:00	6.83	664.08	66.42	11.64	1.16	89.88	8.99	0.135345	2	2	5	2	17	31.83	29.58	0.93	17.09	1.71
Fly Half	Fly Half	DrillSegment5	00:03:52	6.21	308.14	79.42	3.52	0.91	43.97	11.33	0.142695	0	2	1	0	0	14.76	9.16	0.62	6.24	1.61
Fly Half	Fly Half	DrillSegment6	00:10:00	7.12	756.44	75.66	11.13	1.11	119.6	11.96	0.158109	1	5	11	3	30	36.33	56.36	1.55	12.76	1.28
Fly Half	Fly Half	DrillSegment7	00:10:00	5.49	616.31	61.64	0	0	71.05	7.1	0.115283	0	3	0	0	0	29.4	18.59	0.63	0.55	0.06
Fly Half	Fly Half	DrillSegment8	00:10:00	5.7	642.42	64.25	0.57	0.06	98.53	9.85	0.153373	0	3	5	1	8	30.04	29.77	0.99	1.66	0.17
Fly Half	Fly Half	DrillSegment9	00:10:00	6.16	699.9	70	12.71	1.27	107.57	10.76	0.153693	2	1	7	2	16	33.43	34.75	1.04	16.53	1.65
Fly Half	Fly Half	MIP (HMLD)	00:03:00	6.16	325.45	108.48	0	0	72.71	24.24	0.223414	2	0	2	0	0	16.18	13.89	0.86	16.53	5.51
Scrum Half	Scrum Half	First Half	00:43:52	7.09	3221.52	73.41	151.27	3.45	578.42	13.18	0.179549	14	11	19	9	76	157.35	202.54	1.29	211.17	4.81
Scrum Half	Scrum Half	Second Half	00:35:01	8.07	2785.08	79.51	63.18	1.8	417.75	11.93	0.149996	7	14	10	5	47	135.29	178.27	1.32	91.29	2.61
Scrum Half	Scrum Half	Total Game	01:18:53	8.07	6006.6	76.46	214.45	2.625	996.17	12.555	0.165846	21	25	29	14	123	292.64	380.81	1.305	302.46	3.71
Scrum Half	Scrum Half	MIP (HMLD) 5 Mins	00:05:00	7.09	481.07	96.25	54.67	10.94	123.76	24.75	0.25726	5	2	5	2	18	24.56	37.05	1.51	96.43	19.28
Scrum Half	Scrum Half	DrillSegment1	00:10:00	6.84	833.76	83.39	52.4	5.24	159.17	15.92	0.190906	3	4	4	4	35	40.78	58.32	1.43	59.98	6
Scrum Half	Scrum Half	DrillSegment2	00:10:00	7.09	622.09	62.22	30.17	3.02	116.34	11.63	0.187015	4	2	7	2	18	30.02	35.76	1.19	47.43	4.74
Scrum Half	Scrum Half	DrillSegment3	00:10:00	5.81	762.87	76.3	8.44	0.84	125.71	12.57	0.164786	2	1	2	1	9	37.65	48.11	1.28	18.69	1.87
Scrum Half	Scrum Half	DrillSegment4	00:10:00	5.83	665.65	66.58	11.85	1.19	86.11	8.61	0.129362	3	2	4	2	14	31.51	32.82	1.04	26.92	2.69
Scrum Half	Scrum Half	DrillSegment5	00:03:52	6.63	336.62	86.76	48.4	12.47	91.09	23.47	0.270602	2	2	2	0	0	17.37	27.53	1.58	58.15	14.98
Scrum Half	Scrum Half	DrillSegment6	00:10:00	8.07	819.77	81.99	30.14	3.01	144.55	14.46	0.17633	3	3	4	1	12	40.26	46.66	1.16	38.22	3.82
Scrum Half	Scrum Half	DrillSegment7	00:10:00	6.72	727.14	72.73	23.93	2.39	107.49	10.75	0.147826	2	6	2	1	12	35.41	50.86	1.44	34.75	3.48
Scrum Half	Scrum Half	DrillSegment8	00:10:00	5.95	743.55	74.37	7.43	0.74	106.48	10.65	0.143205	2	3	1	2	15	35.69	39.3	1.1	12.85	1.28
Scrum Half	Scrum Half	DrillSegment9	00:05:01	5.75	494.1	98.33	1.68	0.33	59.24	11.78	0.119895	0	2	3	1	9	23.91	41.45	1.73	5.48	1.09
Scrum Half	Scrum Half	MIP (HMLD)	00:03:00	6.63	292.4	97.57	70.06	23.34	91.09	30.36	0.311525	2	2	2	0	0	15.49	26.92	1.74	58.15	19.4
Second Row	Lock	First Half	00:43:52	7.94	2725.85	62.11	123.97	2.82	350.3	7.98	0.12851	9	23	23	21	170	129.31	179.99	1.39	151.54	3.45
Second Row	Lock	Second Half	00:46:32	6.78	2940.05	63.19	94.81	2.04	356.49	7.66	0.121253	7	13	21	15	115	139.48	152.84	1.1	131.01	2.82
Second Row	Lock	Total Game	01:30:24	7.94	5665.9	62.65	218.78	2.43	706.79	7.82	0.124745	16	36	44	36	285	268.79	332.83	1.245	282.55	3.135
Second Row	Lock	MIP (HMLD) 5 Mins	00:05:00	6.78	447.36	89.68	39.37	7.89	99.74	19.95	0.222952	3	6	5	1	8	22.47	21.47	0.96	41.24	8.25
Second Row	Lock	DrillSegment1	00:10:00	7.94	732	73.22	72.76	7.27	146.62	14.66	0.200301	3	8	9	6	47	36.59	40.43	1.1	79.89	7.99
Second Row	Lock	DrillSegment2	00:10:00	6.51	527.06	52.71	7.55	0.76	62.25	6.22	0.118108	1	6	5	5	40	24.48	36.29	1.48	8.72	0.87
Second Row	Lock	DrillSegment3	00:10:00	6.14	660.36	66.05	12.85	1.28	54.01	5.4	0.0817887	2	5	5	4	32	30.65	48.48	1.58	17.15	1.72
Second Row	Lock	DrillSegment4	00:10:00	7.04	527.81	52.79	29.12	2.91	65.88	6.59	0.124818	3	3	3	5	42	24.73	40.15	1.62	40.88	4.09
Second Row	Lock	DrillSegment5	00:03:52	5.78	278.01	71.65	1.7	0.44	21.52	5.54	0.0774073	0	1	1	1	10	12.84	14.64	1.14	4.91	1.26
Second Row	Lock	DrillSegment6	00:10:00	6.78	716.22	71.72	26.55	2.66	119.4	11.94	0.166709	3	8	8	4	29	35.05	43.02	1.23	40.42	4.05
Second Row	Lock	DrillSegment7	00:10:00	6.71	616.27	61.64	15.59	1.56	50.98	5.1	0.0827235	1	1	3	3	28	28.95	38.21	1.32	19.79	1.98
Second Row	Lock	DrillSegment8	00:10:00	5.77	589.22	58.93	15.02	1.5	70.66	7.07	0.119921	1	2	3	1	8	27.75	23.98	0.86	19.95	2
Second Row	Lock	DrillSegment9	00:10:00	6.38	608.34	60.84	37.66	3.77	96.73	9.67	0.159006	2	1	5	6	41	29.09	31.32	1.08	50.85	5.08
Second Row	Lock	DrillSegment10	00:06:32	4.68	409.66	62.7	0	0	18.72	2.86	0.0456964	0	1	2	1	8	18.63	16.31	0.88	0	0
Second Row	Lock	MIP (HMLD)	00:03:00	6.78	269.64	90.38	12.71	4.23	80.8	26.93	0.299659	3	6	5	0	0	13.99	18.05	1.29	25.98	8.71
Centre	Centre	First Half	00:43:52	8.24	2754.75	62.78	215.91	4.92	444.49	10.13	0.161354	14	19	31	14	121	132.09	147.02	1.11	191.82	4.37
Centre	Centre	Second Half	00:48:22	8.65	3480.43	73.55	254.02	5.37	541.38	11.19	0.15555	13	11	29	16	140	171.19	224.74	1.31	228.85	4.84
Centre	Centre	Total Game	01:32:14	8.65	6235.18	68.165	469.93	5.145	985.87	10.66	0.158114	27	30	60	30	261	303.28	371.76	1.21	420.67	4.605
Centre	Centre	MIP (HMLD) 5 Mins	00:05:00	8.65	453.56	90.71	96.43	19.29	130.73	26.15	0.288231	3	3	4	4	41	24.99	46.62	1.87	54.67	10.93
Centre	Centre	DrillSegment1	00:10:00	6.3	724.99	72.51	62.65	6.27	129.75	12.98	0.178968	4	3	7	3	21	35.46	37.11	1.05	51.42	5.14
Centre	Centre	DrillSegment2	00:10:00	8.24	551.19	55.13	37.03	3.7	63.98	6.4	0.116076	2	2	5	1	11	25.96	14.43	0.56	36.47	3.65
Centre	Centre	DrillSegment3	00:10:00	8.11	602.61	60.27	41.16	4.12	97.41	9.74	0.161647	2	6	9	5	45	28.69	46.08	1.61	40.6	4.06
Centre	Centre	DrillSegment4	00:10:00	6.89	580.75	58.08	37.36	3.74	94.37	9.44	0.162497	3	5	6	3	26	27.64	26.93	0.97	32.89	3.29
Centre	Centre	DrillSegment5	00:03:52	6.49	294.7	75.95	37.71	9.72	58.99	15.2	0.20017	3	3	4	2	18	14.31	22.46	1.57	30.44	7.84
Centre	Centre	DrillSegment6	00:10:00	7.08	743.4	83.08	12.67	1.42	72.45	7.24	0.0974576	1	2	3	1	10	35.25	29.49	0.84	10.99	1.23
Centre	Centre	DrillSegment7	00:10:00	8.65	758.72	75.88	104.52	10.45	172.02	17.2	0.226724	4	3	5	5	50	39.81	60.64	1.52	99.46	9.95
Centre	Centre	DrillSegment8	00:10:00	7.32	734.54	73.47	52.9	5.29	135.59	13.56	0.184592	4	2	9	1	9	36.41	45.77	1.26	43.4	4.34
Centre	Centre	DrillSegment9	00:10:00	8.49	653.69	65.38	75.23	7.52	104.53	10.45	0.159908	3	3	7	4	34	31.86	40.24	1.26	69.66	6.97
Centre	Centre	DrillSegment10	00:08:22	6.1	589.19	70.42	8.7	1.04	56.8	6.79	0.0964035	1	1	5	5	38	27.81	48.61	1.75	5.34	0.64
Centre	Centre	MIP (HMLD)	00:03:00	8.65	277.28	92.48	80.07	26.7	111.52	37.17	0.402193	2	1	2	2	20	16.06	21.87	1.36	48.4	16.14
Back Three	Winger	First Half	00:43:52	7.59	2983.54	68.32	171.44	3.93	471.47	10.74	0.158024	14	14	17	12	110	144.36	180.49	1.25	68.34	1.56
Back Three	Winger	Second Half	00:47:01	8.59	3235.15	68.79	238.5	5.07	496.14	10.55	0.153359	12	11	20	14	117	156.18	196.11	1.26	125.63	2.67
Back Three	Winger	Total Game	01:30:53	8.59	6218.69	68.555	409.94	4.5	967.61	10.645	0.155597	26	25	37	26	227	300.54	376.6	1.255	193.97	2.115
Back Three	Winger	MIP (HMLD) 5 Mins	00:05:00	8.34	468.55	93.74	31.28	6.26	122.01	24.4	0.260399	4	4	4	3	25	23.93	34.33	1.43	18.87	3.78
Back Three	Winger	DrillSegment1	00:10:00	7.59	769.77	77.7	59.27	5.98	152.1	15.21	0.197591	4	5	7	6	53	38.36	64.37	1.68	32	3.23
Back Three	Winger	DrillSegment2	00:10:00	6.1	529.75	53.51	16.26	1.64	60.59	6.06	0.114375	1	2	2	1	9	24.54	19.61	0.8	0	0
Back Three	Winger	DrillSegment3	00:10:00	6.78	718.46	71.86	47.04	4.7	123.68	12.37	0.172146	4	3	3	2	17	34.83	31.95	0.92	14.45	1.44
Back Three	Winger	DrillSegment4	00:10:00	7.11	609.64	60.97	19.21	1.92	63.53	6.35	0.104209	3	1	3	2	19	28.61	28.12	0.98	4.69	0.47
Back Three	Winger	DrillSegment5	00:03:52	7.31	355.95	91.74	29.67	7.65	71.56	18.43	0.201039	2	3	2	1	11	18.02	36.44	2.02	17.19	4.43
Back Three	Winger	DrillSegment6	00:10:00	8.31	771.29	77.14	47.28	4.73	115.21	11.52	0.149373	3	3	8	4	34	36.93	49.01	1.33	23.91	2.39
Back Three	Winger	DrillSegment7	00:10:00	8.59	647.32	64.74	93.07	9.31	123.74	12.37	0.191157	2	0	2	0	0	32.74	24.54	0.75	72.63	7.26
Back Three	Winger	DrillSegment8	00:10:00	8.34	695.41	69.55	56.91	5.69	130.99	13.1	0.188364	4	3	4	4	35	34.06	43.58	1.28	29.1	2.91
Back Three	Winger	DrillSegment9	00:10:00	6.33	637.6	63.77	25.29	2.53	81.72	8.17	0.128168	2	5	4	3	23	30.06	41.02	1.36	0	0
Back Three	Winger	DrillSegment10	00:07:01	6.1	482.83	68.71	15.97	2.27	44.48	6.33	0.0921235	1	0	2	3	25	22.36	37.97	1.7	0	0
Back Three	Winger	MIP (HMLD)	00:03:00	8.59	308.02	102.73	93.07	31.02	113.16	37.72	0.367379	2	0	2	0	0	17.63	19.96	1.13	72.63	24.22
Second Row	Lock	First Half	00:43:52	5.94	2592.79	59.09	6.22	0.14	243.18	5.54	0.0937909	1	23	19	28	233	121.68	272.14	2.24	56.22	1.28
Second Row	Lock	Second Half	00:27:15	5.34	1674.06	61.43	0	0	93.49	3.43	0.0558463	0	7	4	10	65	78.02	103.73	1.33	18.74	0.69
Second Row	Lock	Total Game	01:11:07	5.94	4266.85	60.26	6.22	0.07	336.67	4.485	0.0789036	1	30	23	38	298	199.7	375.87	1.785	74.96	0.985
Second Row	Lock	MIP (HMLD) 5 Mins	00:05:00	5.94	335.69	67.12	6.22	1.24	61.23	12.25	0.1824	1	4	5	2	17	16.22	35.4	2.18	14.13	2.83
Second Row	Lock	DrillSegment1	00:10:00	5.94	703.09	70.32	6.22	0.62	119.1	11.91	0.169395	1	7	7	5	41	34.59	80.29	2.32	45.72	4.57
Second Row	Lock	DrillSegment2	00:10:00	5.15	450.26	45.03	0	0	43.26	4.33	0.0960778	0	9	7	8	63	21.07	48.11	2.28	9	0.9
Second Row	Lock	DrillSegment3	00:10:00	4.69	645.96	64.61	0	0	29.69	2.97	0.0459626	0	2	2	6	54	29.51	60.69	2.06	0	0
Second Row	Lock	DrillSegment4	00:10:00	5.04	524.47	52.46	0	0	37.96	3.8	0.0723778	0	3	3	7	60	24.2	56.43	2.33	1.5	0.15
Second Row	Lock	DrillSegment5	00:03:52	4.39	268.39	69.17	0	0	13.17	3.39	0.0490704	0	2	0	2	16	12.28	26.62	2.17	0	0
Second Row	Lock	DrillSegment6	00:10:00	5.34	728.33	72.86	0	0	51.79	5.18	0.0711079	0	5	3	3	19	34.65	45.55	1.31	13.76	1.38
Second Row	Lock	DrillSegment7	00:10:00	4.59	589.63	58.97	0	0	15.09	1.51	0.0255923	0	1	1	4	28	27.23	38.89	1.43	0	0
Second Row	Lock	DrillSegment8	00:07:15	5.15	355.7	49.04	0	0	26.62	3.67	0.0748383	0	1	0	3	18	16.12	19.3	1.2	4.98	0.69
Second Row	Lock	MIP (HMLD)	00:03:00	5.94	248.79	83.02	6.22	2.07	54.44	18.15	0.218819	1	4	5	2	17	12.23	29.86	2.44	16.75	5.59
Back Three	Winger	First Half	00:43:52	9.26	2849.88	64.94	207.46	4.73	390.67	8.9	0.137083	8	10	13	6	57	135.73	102.24	0.75	178.06	4.06
Back Three	Winger	Second Half	00:45:47	7.39	3122.07	68.18	155.2	3.39	390.13	8.52	0.124959	10	11	22	7	58	147.67	116.15	0.79	82.52	1.8
Back Three	Winger	Total Game	01:29:39	9.26	5971.95	66.56	362.66	4.06	780.8	8.71	0.130745	18	21	35	13	115	283.4	218.39	0.77	260.58	2.93
Back Three	Winger	MIP (HMLD) 5 Mins	00:05:00	8.95	427.29	85.49	72.42	14.49	123.6	24.72	0.289265	2	3	4	2	21	22.34	25.11	1.12	60.83	12.16
Back Three	Winger	DrillSegment1	00:10:00	7.62	650.49	65.06	19.1	1.91	60.16	6.02	0.0924841	1	2	2	1	8	30.01	18.81	0.63	15.7	1.57
Back Three	Winger	DrillSegment2	00:10:00	7.61	610.98	61.11	28.12	2.81	78.29	7.83	0.128138	2	3	4	1	10	28.31	15.46	0.55	20.65	2.06
Back Three	Winger	DrillSegment3	00:10:00	8.95	695.77	69.59	80.64	8.07	139.44	13.94	0.200411	2	3	5	2	21	34.37	29.19	0.85	73.69	7.37
Back Three	Winger	DrillSegment4	00:10:00	5.85	507.79	50.79	5.14	0.51	23.06	2.31	0.0454125	1	0	1	1	8	22.51	16.24	0.72	0	0
Back Three	Winger	DrillSegment5	00:03:52	9.26	384.24	99.03	74.47	19.19	89.71	23.11	0.233474	2	2	1	1	9	20.5	22.53	1.1	68.03	17.53
Back Three	Winger	DrillSegment6	00:10:00	7.09	846.56	84.67	32.73	3.27	96.51	9.65	0.114003	2	3	5	1	8	40.97	34.17	0.83	18.11	1.81
Back Three	Winger	DrillSegment7	00:10:00	5.94	613.38	61.35	14.09	1.41	71.93	7.19	0.117268	2	3	2	1	11	28.79	27.05	0.94	0	0
Back Three	Winger	DrillSegment8	00:10:00	7.39	726.76	72.69	60.36	6.04	104.97	10.5	0.144436	4	2	7	2	15	34.63	23.78	0.69	27.49	2.75
Back Three	Winger	DrillSegment9	00:10:00	7.37	578.02	57.81	36.8	3.68	75.71	7.57	0.130982	1	1	4	0	0	26.66	12.25	0.46	29.13	2.91
Back Three	Winger	DrillSegment10	00:05:47	6.98	356.4	61.54	10.66	1.84	40.46	6.98	0.113524	1	2	4	3	23	16.56	18.89	1.14	7.8	1.35
Back Three	Winger	MIP (HMLD)	00:03:00	9.26	310.18	103.39	65.39	21.8	89.71	29.9	0.289219	2	2	1	1	9	17.14	19.57	1.14	3.4	1.13
No 8	No 8	First Half	00:43:52	7.15	2902.64	66.15	116.42	2.65	458.04	10.44	0.157801	9	28	26	12	86	138.67	145.87	1.05	176.34	4.02
No 8	No 8	Second Half	00:47:25	7.71	3174.75	67.27	76.79	1.63	510.57	10.77	0.160822	6	22	33	20	164	153.7	213.33	1.39	134.47	2.85
No 8	No 8	Total Game	01:31:17	7.71	6077.39	66.71	193.21	2.14	968.61	10.605	0.159379	15	50	59	32	250	292.37	359.2	1.22	310.81	3.435
No 8	No 8	DrillSegment1	00:10:00	7.01	775.29	77.54	77.39	7.74	204.38	20.44	0.263617	4	12	9	4	29	39.17	39.83	1.02	109.25	10.92
No 8	No 8	DrillSegment2	00:10:00	5.82	537.54	53.76	3.97	0.4	83.17	8.32	0.154723	1	6	6	3	25	25.36	40.49	1.6	13.47	1.35
No 8	No 8	DrillSegment3	00:10:00	6.01	683.42	68.35	10.3	1.03	73.71	7.37	0.107855	2	5	7	2	12	31.57	20.89	0.66	17.23	1.72
No 8	No 8	DrillSegment4	00:10:00	5.7	596.56	59.67	5.56	0.56	58	5.8	0.0972241	1	2	4	2	15	27.53	26.51	0.96	10.92	1.09
No 8	No 8	DrillSegment5	00:03:52	7.15	309.35	79.73	19.2	4.95	38.78	9.99	0.12536	1	3	0	1	6	15.02	18.14	1.21	25.47	6.56
No 8	No 8	DrillSegment6	00:10:00	7.71	805.09	82.19	42.78	4.37	136.8	13.68	0.169919	3	5	9	4	29	39.82	41.67	1.05	64.83	6.63
No 8	No 8	DrillSegment7	00:10:00	6.35	702.21	70.23	9.62	0.96	101.35	10.14	0.14433	1	6	8	3	21	33.8	37.04	1.1	14.94	1.49
No 8	No 8	DrillSegment8	00:10:00	5.38	576.73	57.7	0	0	110.6	11.06	0.191771	0	5	6	4	38	28.05	52.6	1.88	16.64	1.66
No 8	No 8	DrillSegment9	00:10:00	6.13	594.14	59.42	5.77	0.58	89.9	8.99	0.151311	1	4	7	5	42	28.08	44.47	1.58	11.58	1.16
No 8	No 8	DrillSegment10	00:07:25	7.39	500.05	67.41	18.61	2.51	71.91	9.69	0.143806	1	2	3	4	35	24.14	37.56	1.56	26.49	3.57
Centre	Centre	First Half	00:43:52	8.6	3143.58	71.64	209.7	4.78	518.8	11.82	0.165035	14	9	23	15	127	151.57	182.09	1.2	92.99	2.12
Centre	Centre	Second Half	00:40:00	7.28	2782.86	69.5715	132.86	3.3215	439.91	10.9977	0.158078	8	14	22	11	94	133.34	143.73	1.08	53.23	1.33075
Centre	Centre	Total Game	01:28:31	8.6	5926.44	66.98	342.56	3.88	958.71	10.835	0.161768	22	23	45	26	221	284.91	325.82	1.14	146.22	1.655
Centre	Centre	MIP (HMLD) 5 Mins	00:05:00	6.84	396.48	79.32	28.98	5.8	103.77	20.75	0.261728	2	2	1	1	9	20.18	20.91	1.04	16.75	3.35
Centre	Centre	DrillSegment1	00:10:00	6.94	785.09	78.52	33.44	3.34	175.6	17.56	0.223669	4	4	8	5	40	38.66	46.49	1.2	5.24	0.52
Centre	Centre	DrillSegment2	00:10:00	8.03	640.08	64.02	37.34	3.73	87.1	8.71	0.136077	2	3	7	4	34	30.56	41.24	1.35	25.79	2.58
Centre	Centre	DrillSegment3	00:10:00	6.52	773.17	77.33	47.92	4.79	104.36	10.44	0.134977	3	1	2	2	19	36.75	40.4	1.1	5.12	0.51
Centre	Centre	DrillSegment4	00:10:00	6.56	607.49	60.76	34.76	3.48	75.52	7.55	0.124315	3	0	5	4	34	28.19	32.63	1.16	7.63	0.76
Centre	Centre	DrillSegment5	00:03:52	8.6	337.27	86.93	56.23	14.49	76.21	19.63	0.225961	2	1	1	0	0	17.39	21.34	1.23	49.21	12.68
Centre	Centre	DrillSegment6	00:10:00	7.28	789.65	78.98	24.03	2.4	128.32	12.83	0.162502	3	4	6	4	33	38.13	50.83	1.33	8.09	0.81
Centre	Centre	DrillSegment7	00:10:00	6.84	660.01	66.01	51.65	5.17	117.06	11.71	0.177361	1	3	3	2	19	31.91	32.46	1.02	30.9	3.09
Centre	Centre	DrillSegment8	00:10:00	6.29	709.04	70.92	34.74	3.47	117.32	11.73	0.165463	2	4	5	3	26	34.19	36.86	1.08	10.52	1.05
Centre	Centre	DrillSegment9	00:10:00	6.26	611.15	61.13	22.45	2.25	77.2	7.72	0.126319	2	3	8	2	16	28.59	23.58	0.82	3.72	0.37
Centre	Centre	MIP (HMLD)	00:03:00	6.84	251.09	83.7	30.9	10.3	81.14	27.05	0.323151	1	1	2	1	10	13.04	16.99	1.3	25.98	8.69
Front Row	Hooker	First Half	00:43:52	6.41	2550.3	58.19	23.83	0.54	281.45	6.41	0.11036	3	19	14	16	122	119.86	257.74	2.15	41.49	0.95
Front Row	Hooker	Second Half	00:26:35	7.9	1658.11	62.48	56.41	2.13	225.62	8.48	0.136071	4	10	6	6	53	80.07	167.45	2.09	85.85	3.24
Front Row	Hooker	Total Game	01:10:27	7.9	4208.41	60.335	80.24	1.335	507.07	7.445	0.12049	7	29	20	22	175	199.93	425.19	2.12	127.34	2.095
Front Row	Hooker	MIP (HMLD) 5 Mins	00:05:00	6.42	398.85	79.8	20.8	4.16	85.92	17.18	0.215419	1	4	3	2	18	20.01	63.88	3.19	72.42	14.48
Front Row	Hooker	DrillSegment1	00:10:00	6.41	710.88	71.1	20.5	2.05	112.04	11.2	0.157607	2	6	5	4	30	34.51	64.73	1.88	26.9	2.69
Front Row	Hooker	DrillSegment2	00:10:00	5.35	476.84	47.97	0	0	48.04	4.8	0.100747	0	1	2	1	9	22.2	47.7	2.15	1.59	0.16
Front Row	Hooker	DrillSegment3	00:10:00	5.6	618	61.81	3.33	0.33	60.66	6.07	0.0981553	1	6	3	6	45	28.76	65.43	2.28	12.48	1.25
Front Row	Hooker	DrillSegment4	00:10:00	5.25	482.39	48.25	0	0	40.67	4.07	0.0843094	0	3	2	4	29	22.14	51.63	2.33	0.52	0.05
Front Row	Hooker	DrillSegment5	00:03:52	4.87	261.84	67.48	0	0	20.04	5.16	0.0765353	0	3	2	1	8	12.24	28.25	2.31	0	0
Front Row	Hooker	DrillSegment6	00:10:00	7.9	741.32	74.4	22.37	2.25	113.69	11.37	0.153362	1	6	5	4	36	36.59	89.19	2.44	31.9	3.21
Front Row	Hooker	DrillSegment7	00:10:00	6.42	574.35	57.44	22.23	2.22	67.34	6.73	0.117246	1	3	0	1	9	27.22	52.79	1.94	24.92	2.49
Front Row	Hooker	DrillSegment8	00:06:35	5.76	344.25	52.24	11.81	1.79	44.59	6.76	0.129528	2	1	1	1	8	16.34	25.48	1.56	29.03	4.4
Front Row	Hooker	MIP (HMLD)	00:03:00	6.42	281.56	93.91	20.8	6.94	59.44	19.81	0.21111	1	3	1	1	8	14.16	44.63	3.15	26.23	8.74
Back Row	No 8	First Half	00:46:34	5.77	2159.52	46.38	5.59	0.12	213.1	4.58	0.1	1	11	15	8	54	100.83	40.78	0.4	6.13	0.13
Back Row	No 8	Second Half	00:49:08	7.85	2694.79	55.66	100.78	2.08	339.89	6.92	0.13	6	6	15	9	67	128.24	63.33	0.49	113.33	2.34
Back Row	No 8	DrillSegment1	00:10:00	5.07	601.72	60.19	0	0	56.05	5.6	0.09	0	3	3	2	13	27.85	11.46	0.41	0	0
Back Row	No 8	DrillSegment2	00:10:00	4.86	266.3	26.63	0	0	9.99	1	0.04	0	0	0	0	0	11.9	3.87	0.33	0	0
Back Row	No 8	DrillSegment3	00:10:00	5.46	457.37	45.75	0	0	74.02	7.4	0.16	0	3	3	0	0	22.53	4.32	0.19	0.55	0.06
Back Row	No 8	DrillSegment4	00:10:00	5.34	564.06	56.41	0	0	46.88	4.69	0.08	0	4	7	4	27	26.13	17.1	0.65	0	0
Back Row	No 8	DrillSegment5	00:06:34	5.77	269.61	41.08	5.59	0.85	26.15	3.98	0.1	1	1	2	1	6	12.4	4.04	0.33	5.59	0.85
Back Row	No 8	DrillSegment6	00:10:00	6.62	524.69	56.41	12.61	1.36	87.96	8.8	0.17	2	2	6	3	21	25.38	16.01	0.63	14.79	1.59
Back Row	No 8	DrillSegment7	00:10:00	6.4	487.31	48.73	8.17	0.82	53.5	5.35	0.11	1	1	1	1	8	23.1	12.33	0.53	9.27	0.93
Back Row	No 8	DrillSegment8	00:10:00	7.85	580.35	58.05	59.83	5.98	88.89	8.89	0.15	2	0	2	2	18	28.39	11.66	0.41	65.29	6.53
Back Row	No 8	DrillSegment9	00:10:00	5.9	618.08	61.81	4.01	0.4	64.08	6.41	0.1	0	0	4	2	14	28.67	14.64	0.51	6.74	0.67
Back Row	No 8	DrillSegment10	00:09:08	6.38	486.09	53.23	16.15	1.77	45.45	4.98	0.09	1	3	2	1	6	22.78	8.68	0.38	17.25	1.89
Back Row	No 8	MIP (HMLD)	00:03:00	7.85	308.8	102.93	59.83	19.94	81.95	27.32	0.27	2	0	2	2	18	16.4	10.76	0.66	65.29	21.75
Back Row	No 8	MIP (HMLD) 5 Mins	00:05:00	7.85	482.28	96.49	60.39	12.08	91.59	18.32	0.19	2	0	2	2	18	24.49	12.61	0.51	68.02	13.6
Front Row	Prop	Second Half	00:49:08	7.53	2775.14	57.29	49.67	1.03	306.01	6.23	0.11	5	8	14	15	108	133.5	129.12	0.97	111.69	2.31
Front Row	Prop	DrillSegment6	00:10:00	7.53	646.47	68.01	12.82	1.35	84.92	8.49	0.13	2	3	5	1	9	32.18	30.87	0.96	44.19	4.66
Front Row	Prop	DrillSegment7	00:10:00	6.54	512.42	52.03	21.6	2.19	72.36	7.24	0.14	1	1	0	1	7	25.36	19.13	0.75	32.53	3.3
Front Row	Prop	DrillSegment8	00:10:00	6.16	580.67	58.22	15.25	1.53	71.26	7.13	0.12	2	2	3	4	32	28.26	27.61	0.98	33.92	3.4
Front Row	Prop	DrillSegment9	00:10:00	4.59	512.03	51.25	0	0	44.22	4.42	0.09	0	0	5	7	46	23.13	26.88	1.16	0	0
Front Row	Prop	DrillSegment10	00:09:08	5.28	528.52	57.89	0	0	33.25	3.64	0.06	0	2	1	2	15	24.85	24.64	0.99	1.05	0.11
Front Row	Prop	MIP (HMLD)	00:03:00	6.54	223.31	76.04	21.6	7.35	55.7	18.57	0.25	1	1	0	1	7	11.75	10.54	0.9	31.04	10.56
Front Row	Prop	MIP (HMLD) 5 Mins	00:05:00	6.54	295.13	59.84	21.6	4.38	66.83	13.37	0.23	1	1	0	1	7	15.12	11.84	0.78	32.53	6.59
Front Row	Prop	First Half	00:14:18	6.56	669.52	46.8	13.29	0.93	67.11	4.69	0.1	1	2	7	3	21	31.5	42.84	1.36	16.48	1.15
Front Row	Prop	DrillSegment1	00:10:00	6.56	480.54	48.07	16.48	1.65	54.51	5.45	0.11	1	2	5	3	21	22.98	33.41	1.45	16.48	1.65
Front Row	Prop	DrillSegment2	00:04:18	4.12	188.94	43.89	0	0	12.6	2.92	0.07	0	0	2	0	0	8.51	9.42	1.11	0	0
Front Row	Prop	MIP (HMLD)	00:03:00	6.56	255.19	85.11	16.48	5.5	46.76	15.59	0.18	1	2	4	1	8	12.73	21.21	1.67	16.48	5.49
Front Row	Prop	MIP (HMLD) 5 Mins	00:05:00	6.56	337.31	67.46	13.29	2.66	51.46	10.29	0.15	1	2	5	2	14	16.55	27.25	1.65	16.48	3.29
Back Three	Full Back	DrillSegment1	00:10:00	7.81	821.85	82.2	89.29	8.93	162.7	16.27	0.197968	3	1	4	1	8	40.83	21.35	0.52	76.07	7.61
Back Three	Full Back	DrillSegment2	00:10:00	6.68	304.14	30.42	17.4	1.74	34.18	3.42	0.112382	1	1	3	1	10	13.94	8.28	0.59	8.13	0.81
Back Three	Full Back	DrillSegment3	00:10:00	6.21	476.58	47.67	17.71	1.77	77.93	7.79	0.163519	1	4	5	1	9	23.06	15.5	0.67	1.85	0.18
Back Three	Full Back	DrillSegment4	00:10:00	8.4	708.97	70.91	104.16	10.42	183.49	18.35	0.258812	6	5	9	1	10	36.32	16.31	0.45	73.27	7.33
Back Three	Full Back	DrillSegment5	00:06:47	7.15	415.68	61.2	51.1	7.52	77.18	11.36	0.185672	2	2	1	0	0	20.45	7.74	0.38	28.99	4.27
Back Three	Full Back	DrillSegment6	00:10:00	7.71	644.7	64.63	40.34	4.04	86.76	8.68	0.134574	3	4	5	3	27	31.11	23.15	0.74	31.23	3.13
Back Three	Full Back	DrillSegment7	00:10:00	9.21	660.36	66.05	99.43	9.94	106.48	10.65	0.161245	2	1	2	1	11	33.26	14.56	0.44	83	8.3
Back Three	Full Back	DrillSegment8	00:10:00	8.06	714.23	71.42	80.1	8.01	110.18	11.02	0.154264	3	3	3	1	7	35.3	14.36	0.41	60.28	6.03
Back Three	Full Back	DrillSegment9	00:10:00	5.86	570.34	57.06	10.73	1.07	69.03	6.9	0.121033	1	0	4	3	17	26.71	14.7	0.55	0	0
Back Three	Full Back	DrillSegment10	00:09:12	7.34	487.52	53.48	16.16	1.77	50.76	5.52	0.104119	2	1	2	1	9	22.86	11.95	0.52	6.87	0.75
Back Three	Full Back	First Half	00:46:47	8.4	2727.57	58.29	279.64	5.98	535.48	11.44	0.196321	13	13	22	4	37	134.62	69.18	0.51	188.3	4.02
Back Three	Full Back	Second Half	00:49:12	9.21	3077.38	62.68	246.77	5.03	423.2	8.6	0.13752	11	9	16	9	72	149.23	78.72	0.53	181.38	3.69
Back Three	Full Back	Total Game	01:35:59	9.21	5804.95	60.485	526.41	5.505	958.68	10.02	0.165149	24	22	38	13	109	283.85	147.9	0.52	369.68	3.855
Back Three	Full Back	MIP (HMLD)	00:03:00	7.42	334.35	133.48	57.14	22.81	84.38	28.13	0.25237	3	4	1	1	10	17.73	9.76	0.55	29.11	11.71
Back Three	Full Back	MIP (HMLD) 5 Mins	00:05:00	7.42	466.49	108.45	57.14	13.28	84.38	16.88	0.180883	3	4	1	1	10	23.47	9.76	0.42	29.11	6.77
Fly Half	Fly Half	DrillSegment1	00:10:00	6.67	665.39	66.57	64.25	6.43	132.33	13.23	0.198876	4	4	3	0	0	32.74	11.43	0.35	44.07	4.41
Fly Half	Fly Half	DrillSegment2	00:03:27	5.63	190.43	69.42	1.67	0.61	23.4	6.78	0.12288	1	2	0	1	9	9.61	6.52	0.68	0	0
Fly Half	Fly Half	First Half	00:13:27	6.67	856.05	67.18	65.92	5.17	155.73	11.58	0.181917	5	6	3	1	9	42.36	17.95	0.42	44.07	3.46
Fly Half	Fly Half	Total Game	00:13:27	6.67	856.05	67.18	65.92	5.17	155.73	11.58	0.181917	5	6	3	1	9	42.36	17.95	0.42	44.07	3.46
Fly Half	Fly Half	MIP (HMLD)	00:03:00	6.43	241.77	80.64	40.65	13.56	72.72	24.24	0.300782	3	2	2	0	0	12.58	4.4	0.35	25.56	8.52
Fly Half	Fly Half	MIP (HMLD) 5 Mins	00:05:00	6.67	469.41	93.91	64.25	12.85	126.23	25.25	0.268912	4	4	3	0	0	24.41	9.92	0.41	44.07	8.81
No 8	No 8	DrillSegment1	00:10:00	7.55	700.14	70.03	22.62	2.26	118.5	11.85	5.91	3	4	8	5	37	34.1	25.42	0.75	39.1	3.91
No 8	No 8	DrillSegment10	00:09:12	5.97	502.5	54.62	0	0	72.25	7.85	6.96	1	2	6	6	40	23.66	15.89	0.67	8.02	0.87
No 8	No 8	DrillSegment2	00:10:00	6.5	251.08	25.11	9.82	0.98	38.96	3.9	6.44	1	2	3	3	20	11.67	8.93	0.77	21.93	2.19
No 8	No 8	DrillSegment3	00:10:00	6.25	498.35	49.84	4.87	0.49	88.21	8.82	5.65	2	3	5	1	7	24.44	9.47	0.39	20.97	2.1
No 8	No 8	DrillSegment4	00:10:00	5.26	522.37	52.25	0	0	54.37	5.44	9.61	0	5	2	5	34	24.33	14.09	0.58	0	0
No 8	No 8	DrillSegment5	00:08:12	5.8	484.67	50.73	0	0	93.79	9.38	5.17	1	4	6	3	25	23.27	17.41	0.75	7.89	0.83
No 8	No 8	DrillSegment6	00:10:00	5.34	484.78	48.48	0	0	50.29	5.03	9.64	0	1	4	3	23	22.74	17.13	0.75	0	0
No 8	No 8	DrillSegment7	00:10:00	5.63	536.34	53.65	0	0	44	4.4	12.19	1	2	1	3	22	25.5	14.79	0.58	1.12	0.11
No 8	No 8	DrillSegment8	00:10:00	7.04	538.47	53.85	50.11	5.01	112.79	11.28	4.77	4	1	3	3	22	26.45	18.64	0.7	73.83	7.38
No 8	No 8	DrillSegment9	00:10:00	5.03	470.36	47.05	0	0	44.74	4.47	10.51	0	3	5	1	5	21.19	5.79	0.27	0	0
No 8	No 8	MIP (HMLD) 5 mins	00:05:00	7.55	468.6	93.69	22.62	4.52	116.03	23.21	4.04	3	4	8	5	37	23.93	22.42	0.94	39.1	7.82
No 8	No 8	Second Half	00:49:12	7.04	2532.72	51.48	50.11	1.02	324.08	6.59	7.82	6	9	19	16	112	119.55	72.24	0.6	82.97	1.69
No 8	No 8	First Half	00:48:12	7.55	2541.52	49.81	37.31	0.73	395.08	7.65	6.43	7	18	24	17	122	121.51	75.31	0.62	89.89	1.76
No 8	No 8	Total Game	01:37:24	7.55	5074.24	50.645	87.42	0.875	719.16	7.12	0.141728	13	27	43	33	234	241.06	147.55	0.61	172.86	1.725
No 8	No 8	MIP (HMLD)	00:03:00	7.04	257.69	85.9	48.9	16.3	93.67	31.22	2.75	3	0	2	2	16	13.72	13.29	0.97	67.95	22.65
Scrum Half	Scrum Half	Second Half	00:07:33	6.39	683.79	90.55	47.84	6.34	125.4	16.61	0.18339	2	5	5	2	17	33.92	18.29	0.54	38.97	5.16
Scrum Half	Scrum Half	Total Game	00:07:33	6.39	683.79	90.55	47.84	6.34	125.4	16.61	0.18339	2	5	5	2	17	33.92	18.29	0.54	38.97	5.16
Scrum Half	Scrum Half	Drill Segment 10	00:07:33	6.39	683.79	90.55	47.84	6.34	125.4	16.61	0.18339	2	5	5	2	17	33.92	18.29	0.54	38.97	5.16
Scrum Half	Scrum Half	MIP (HMLD)	00:03:00	6.06	304.53	101.51	25.02	8.34	74.68	24.89	0.24523	1	4	4	1	8	15.52	8.63	0.56	17.81	5.93
Scrum Half	Scrum Half	MIP (HMLD) 5 Mins	00:05:00	6.39	529.73	105.98	45.57	9.12	110.42	22.08	0.208446	2	5	4	2	17	26.9	15.29	0.57	37.81	7.56
Front Row	Hooker	DrillSegment8	00:10:00	8.8	792.94	79.32	110.48	11.05	210.36	21.04	0.265291	4	7	11	7	58	41.04	48.28	1.18	97.51	9.75
Front Row	Hooker	DrillSegment9	00:10:00	7.67	376.74	37.79	17.28	1.73	46.22	4.62	0.122684	2	4	3	3	27	17.13	15.64	0.91	13.34	1.34
Front Row	Hooker	DrillSegment10	00:04:17	8.63	351	81.94	36.4	8.5	87.3	20.38	0.248718	1	2	5	1	9	17.99	21.51	1.2	34.7	8.1
Front Row	Hooker	Second Half	00:24:17	8.8	1520.78	62.71	164.16	6.77	343.89	14.16	0.226127	7	13	19	11	95	76.17	85.43	1.12	145.54	6
Front Row	Hooker	Total Game	00:24:17	8.8	1520.78	62.71	164.16	6.77	343.89	14.16	0.226127	7	13	19	11	95	76.17	85.43	1.12	145.54	6
Front Row	Hooker	MIP (HMLD)	00:03:00	8.8	321.2	107.13	91.72	30.59	123.15	41.05	0.383406	3	2	4	4	33	18.37	23.94	1.3	86.07	28.69
Front Row	Hooker	MIP (HMLD) 5 Mins	00:05:00	8.8	419.19	83.87	91.72	18.35	137.64	27.53	0.328348	3	2	5	4	33	22.8	24.45	1.07	86.07	17.21
Centre	Centre	DrillSegment1	00:10:00	6.86	573.65	57.37	51.09	5.11	109.41	10.94	0.190726	4	2	4	1	5	27.87	8.02	0.29	32.02	3.2
Centre	Centre	DrillSegment2	00:10:00	5.34	263.11	26.32	0	0	22.58	2.26	0.0858196	0	0	1	1	8	11.63	6.95	0.6	0	0
Centre	Centre	DrillSegment3	00:10:00	6.27	527.27	52.74	28.88	2.89	93.06	9.31	0.176494	2	3	2	1	8	26.19	15.54	0.59	4.89	0.49
Centre	Centre	DrillSegment4	00:10:00	6.76	572.84	57.29	61.85	6.19	131.42	13.14	0.229418	5	2	5	3	23	28.15	10.51	0.37	16.64	1.66
Centre	Centre	DrillSegment5	00:08:18	5.24	436.42	52.54	0	0	51.05	6.14	0.116974	0	1	2	1	6	20.51	8.35	0.41	0	0
Centre	Centre	DrillSegment6	00:10:00	8.3	533.44	53.34	37.5	3.75	110.43	11.04	0.207015	3	5	5	4	33	27.06	20.52	0.76	28.39	2.84
Centre	Centre	DrillSegment7	00:10:00	7.76	589.69	58.99	89.76	8.98	143.52	14.35	0.243382	4	3	3	1	10	30.26	20.14	0.67	57.41	5.74
Centre	Centre	DrillSegment8	00:10:00	6.72	614.34	61.43	30.39	3.04	80.76	8.08	0.131458	2	1	2	1	7	29.79	6.85	0.23	18.26	1.83
Centre	Centre	DrillSegment9	00:10:00	6	467.32	46.75	10.17	1.02	50.44	5.04	0.107935	1	1	1	2	15	21.44	8.93	0.42	0.6	0.06
Centre	Centre	DrillSegment10	00:09:12	7.55	603.32	65.58	54.1	5.88	141.83	15.42	0.235083	2	0	4	2	15	29.97	11.83	0.39	39.24	4.26
Centre	Centre	First Half	00:48:18	6.86	2373.54	49.13	141.83	2.94	407.52	8.44	0.171693	11	8	14	7	50	114.35	49.37	0.43	53.55	1.11
Centre	Centre	Second Half	00:49:12	8.3	2808.28	57.08	221.93	4.51	526.96	10.71	0.187645	12	10	15	10	80	138.53	68.26	0.49	143.91	2.92
Centre	Centre	Total Game	01:37:30	8.3	5181.82	53.105	363.76	3.725	934.48	9.575	0.180338	23	18	29	17	130	252.88	117.63	0.46	197.46	2.015
Centre	Centre	MIP (HMLD)	00:03:00	6.27	323.71	108.02	28.88	9.64	90.77	30.26	0.280405	2	3	2	1	8	16.92	13.83	0.82	4.89	1.63
Centre	Centre	MIP (HMLD) 5 Mins	00:05:00	7.55	469	93.83	54.1	10.82	135.44	27.09	0.288785	2	0	4	2	15	24.05	11.04	0.46	39.24	7.85
No 8	No 8	DrillSegment6	00:10:00	8.13	679.31	67.95	47.93	4.79	164.41	16.44	0.242025	3	4	2	0	0	34.97	16.43	0.47	40.12	4.01
No 8	No 8	DrillSegment7	00:10:00	6.64	508.67	50.87	31.58	3.16	74.85	7.48	0.147148	1	1	2	3	19	24.38	15.96	0.65	23.72	2.37
No 8	No 8	DrillSegment8	00:10:00	6.5	717.62	71.79	30.64	3.07	86.89	8.69	0.121081	1	1	3	1	8	35.05	17.46	0.5	25.05	2.51
No 8	No 8	DrillSegment9	00:10:00	5.97	525.96	52.61	20.51	2.05	56.51	5.65	0.107442	1	2	4	4	22	24.45	15.48	0.63	8.14	0.81
No 8	No 8	DrillSegment10	00:01:54	5.13	126.29	66.47	0	0	14.28	7.52	0.113073	0	0	0	0	0	6.13	1.28	0.21	0	0
No 8	No 8	Second Half	00:41:54	8.13	2558.89	61.07	130.65	3.12	396.95	9.47	0.155126	6	8	11	8	50	125.03	66.6	0.53	97.04	2.32
No 8	No 8	Total Game	00:41:54	8.13	2558.89	61.07	130.65	3.12	396.95	9.47	0.155126	6	8	11	8	50	125.03	66.6	0.53	97.04	2.32
No 8	No 8	MIP (HMLD)	00:03:00	6.56	324.71	108.36	13.88	4.63	79.65	26.55	0.245296	1	4	2	3	20	16.81	9.41	0.56	12.19	4.07
No 8	No 8	MIP (HMLD) 5 Mins	00:05:00	6.64	470.95	94.25	58.22	11.65	97.37	19.47	0.206752	2	2	1	1	7	24.77	11.91	0.48	46.45	9.29
Scrum Half	Scrum Half	DrillSegment2	00:10:00	4.85	405.97	40.61	0	0	46.74	4.67	0.115132	0	1	0	0	0	18.69	8.5	0.45	0	0
Scrum Half	Scrum Half	DrillSegment3	00:10:00	7	775.68	77.57	32.8	3.28	146.51	14.65	0.188879	4	8	7	4	36	38.17	68.64	1.8	23.02	2.3
Scrum Half	Scrum Half	DrillSegment4	00:10:00	6.94	659.27	65.95	51.75	5.18	141.06	14.11	0.213964	5	4	3	3	28	32.46	46.21	1.42	35.45	3.55
Scrum Half	Scrum Half	DrillSegment5	00:02:07	5.58	187.98	91.71	1.11	0.54	27.27	12.88	0.145069	0	2	2	2	15	9.05	10.79	1.19	0	0
Scrum Half	Scrum Half	DrillSegment6	00:10:00	5.89	516.45	51.65	14.21	1.42	85.43	8.54	0.165418	3	4	3	1	8	25.45	26.72	1.05	0	0
Scrum Half	Scrum Half	DrillSegment7	00:10:00	7.14	651.45	65.18	58.29	5.83	131.69	13.17	0.202149	4	3	3	3	26	32.43	30.07	0.93	40.66	4.07
Scrum Half	Scrum Half	DrillSegment8	00:10:00	6.78	781.65	78.16	78.22	7.82	178.04	17.8	0.227775	5	4	5	0	0	40.04	25.08	0.63	48.03	4.8
Scrum Half	Scrum Half	DrillSegment9	00:10:00	5.1	613.67	61.62	0	0	75.17	7.52	0.122493	0	1	2	1	7	28.53	23.18	0.81	0	0
Scrum Half	Scrum Half	DrillSegment10	00:09:12	6.54	712.46	77.44	39.11	4.25	131.91	14.34	0.185147	4	1	6	2	17	34.39	36.35	1.06	13.45	1.46
Scrum Half	Scrum Half	First Half	00:38:57	7	2715.54	81.78	146.93	5.81	537.89	18.5	0.198078	12	21	17	11	96	132.92	156.48	1.005	89.01	3.14
Scrum Half	Scrum Half	Second Half	00:49:12	7.14	3275.94	66.64	189.84	3.86	602.24	12.24	0.183837	16	13	19	7	59	160.85	141.4	0.88	102.14	2.08
Scrum Half	Scrum Half	Total Game	01:28:09	7.14	5991.48	74.21	336.77	4.835	1140.13	15.37	0.190292	28	34	36	18	155	293.77	297.88	0.9425	191.15	2.61
Scrum Half	Scrum Half	MIP (HMLD)	00:03:00	6.78	377.24	125.75	47.65	15.88	115.29	38.43	0.305614	3	1	1	0	0	20.63	12.09	0.59	34.55	11.51
Scrum Half	Scrum Half	MIP (HMLD) 5 Mins	00:05:00	6.69	563.5	112.74	61.27	12.26	173.62	34.72	0.30811	3	6	5	2	16	29.05	20.96	0.72	30.54	6.11
Back Three	Winger	DrillSegment1	00:10:00	8.09	703.78	70.39	43.33	4.33	105.6	10.56	0.150047	2	4	6	1	8	33.98	37.93	1.12	26.3	2.63
Back Three	Winger	DrillSegment2	00:10:00	4.34	228.21	22.82	0	0	6.66	0.67	0.0291836	0	0	0	0	0	9.85	6.42	0.65	0	0
Back Three	Winger	DrillSegment3	00:10:00	6.39	537.32	53.74	18.27	1.83	91.91	9.19	0.171053	3	1	5	1	7	26.11	31.15	1.19	1.84	0.18
Back Three	Winger	DrillSegment4	00:10:00	6.42	557.02	55.71	33.82	3.38	83.15	8.32	0.149277	3	3	3	0	0	26.09	23.19	0.89	3.18	0.32
Back Three	Winger	DrillSegment5	00:10:00	5.21	516.27	55.94	0	0	38.51	3.85	0.0745928	0	4	2	1	10	23.47	21.81	0.93	0	0
Back Three	Winger	DrillSegment6	00:10:00	6.64	497	49.7	26.11	2.61	84.57	8.46	0.170161	3	3	4	1	10	23.93	28.99	1.21	9.08	0.91
Back Three	Winger	DrillSegment7	00:10:00	9.53	633.04	63.34	92.01	9.21	140.52	14.05	0.221976	3	2	3	3	29	32.44	38.59	1.19	63.65	6.37
Back Three	Winger	DrillSegment8	00:10:00	7.34	674.33	67.43	78.83	7.88	160.84	16.08	0.238518	5	2	2	2	19	34.32	43.88	1.28	41.89	4.19
Back Three	Winger	DrillSegment9	00:10:00	7.36	582.19	58.25	21.3	2.13	48.02	4.8	0.0824817	2	0	5	3	27	26.52	33.3	1.26	10.8	1.08
Back Three	Winger	DrillSegment10	00:09:12	6.78	487.26	52.96	33.68	3.66	56.89	6.18	0.116755	3	0	3	2	21	22.91	39.18	1.71	14.99	1.63
Back Three	Winger	First Half	00:52:12	8.09	2669.61	53	95.42	1.89	339.4	6.5	0.127135	8	12	16	3	25	125.71	120.5	0.96	31.32	0.62
Back Three	Winger	Second Half	00:49:12	9.53	2874.09	58.41	251.92	5.12	490.84	9.98	0.170781	16	7	17	11	106	140.12	183.93	1.31	140.41	2.85
Back Three	Winger	Total Game	01:41:24	9.53	5543.7	55.705	347.34	3.505	830.24	8.24	0.149763	24	19	33	14	131	265.83	304.43	1.135	171.73	1.735
Back Three	Winger	MIP (HMLD)	00:03:00	7.34	343.32	114.5	73.21	24.42	115.45	38.48	0.336275	4	2	0	1	11	18.8	24.08	1.28	41.89	13.96
Back Three	Winger	MIP (HMLD) 5 Mins	00:05:00	7.34	468.8	93.79	73.21	14.65	130.26	26.05	0.277858	4	2	1	1	11	24.64	28.57	1.16	41.89	8.38
Second Row	Lock	DrillSegment1	00:10:00	5.61	646.03	64.66	0.56	0.06	65.73	6.57	0.101745	0	3	2	1	6	30.17	16.37	0.54	17.22	1.72
Second Row	Lock	DrillSegment2	00:10:00	6.77	258.09	27.12	10.96	1.15	23.4	2.34	0.090666	1	0	1	1	9	11.62	6.61	0.57	20.72	2.18
Second Row	Lock	DrillSegment3	00:10:00	5.59	413.83	41.39	1.12	0.11	49.04	4.9	0.118503	0	2	2	2	18	19.63	23.16	1.18	17.66	1.77
Second Row	Lock	DrillSegment4	00:10:00	4.8	524.16	52.44	0	0	27.17	2.72	0.0518353	0	2	3	2	14	23.87	19.45	0.81	0.94	0.09
Second Row	Lock	DrillSegment5	00:08:23	5.64	285.61	38.47	1.12	0.15	13.45	1.6	0.0470922	0	0	3	3	20	12.83	15.09	1.18	6.19	0.83
Second Row	Lock	DrillSegment6	00:06:28	5	356.74	55.15	0	0	33.25	5.14	0.0932051	0	0	1	2	12	17.07	8.76	0.51	11.45	1.77
Second Row	Lock	First Half	00:48:23	6.77	2128.33	45.35	13.76	0.29	179.12	3.7	0.0841599	1	7	11	9	66	98.15	80.69	0.82	62.73	1.34
Second Row	Lock	Second Half	00:06:28	5	356.74	55.15	0	0	33.25	5.14	0.0932051	0	0	1	2	12	17.07	8.76	0.51	11.45	1.77
Second Row	Lock	Total Game	00:54:51	6.77	2485.07	50.25	13.76	0.145	212.37	4.42	0.0854584	1	7	12	11	78	115.22	89.45	0.665	74.18	1.555
Second Row	Lock	MIP (HMLD)	00:03:00	5.61	287.22	95.85	0.56	0.19	54.44	18.15	0.189541	0	3	2	1	6	14.09	8.31	0.59	17.22	5.74
Second Row	Lock	MIP (HMLD) 5 Mins	00:05:00	5.61	462.62	92.68	0.56	0.11	62.18	12.44	0.134408	0	3	2	1	6	22.22	14.24	0.64	17.22	3.45
Back Row	Flanker	DrillSegment8	00:10:00	7.38	746.49	74.65	70.85	7.09	138.44	13.84	0.185455	2	4	8	5	32	37.05	34.62	0.93	82.16	8.21
Back Row	Flanker	DrillSegment9	00:05:10	4.49	197.1	38.17	0	0	5.59	1.08	0.0283612	0	0	1	1	7	8.74	7.37	0.84	0	0
Back Row	Flanker	Second Half	00:15:10	7.38	943.69	62.22	70.85	4.67	144.03	9.5	0.152624	2	4	9	6	39	45.79	41.99	0.92	82.16	5.42
Back Row	Flanker	MIP (HMLD)	00:03:00	7.38	272.54	90.9	49.5	16.51	78.19	26.06	0.286894	1	0	2	1	11	14.71	12.94	0.88	55.94	18.65
Back Row	Flanker	MIP (HMLD) 5 Mins	00:05:00	7.38	451.32	90.26	50.06	10.01	97.96	19.59	0.217052	1	1	5	3	23	23.3	20.73	0.89	57.04	11.4
Back Three	Winger	DrillSegment2	00:10:00	5.49	204.33	20.44	0	0	24.13	2.41	0.118093	0	2	0	2	11	9.52	6.86	0.72	0	0
Back Three	Winger	DrillSegment3	00:10:00	7.85	653.95	65.41	50.48	5.05	107.5	10.75	0.164386	3	4	2	1	10	31.72	9.58	0.3	14.8	1.48
Back Three	Winger	DrillSegment4	00:10:00	7.52	570.53	57.06	50.66	5.07	132.98	13.3	0.233082	5	4	7	4	31	28.38	24.74	0.87	13.89	1.39
Back Three	Winger	DrillSegment5	00:05:25	7.21	361.35	68.44	18.51	3.51	53.69	9.91	0.148582	2	0	5	1	9	17.53	7.27	0.41	6.94	1.31
Back Three	Winger	DrillSegment6	00:10:00	8.22	594.43	59.44	44.92	4.49	104.63	10.46	0.176017	2	1	2	0	0	29.36	7.06	0.24	27.91	2.79
Back Three	Winger	DrillSegment7	00:10:00	8.63	551.92	55.21	99.41	9.94	141.5	14.15	0.256378	5	2	4	0	0	28.68	8.89	0.31	56.22	5.62
Back Three	Winger	DrillSegment8	00:10:00	8.05	581.83	58.18	49.79	4.98	83.91	8.39	0.144217	3	0	2	1	10	27.84	11.67	0.42	19.32	1.93
Back Three	Winger	DrillSegment9	00:10:00	6.38	456.18	45.63	7.84	0.78	29.17	2.92	0.0639441	1	0	1	1	9	20.54	8.18	0.4	0	0
Back Three	Winger	DrillSegment10	00:09:12	7.31	563.72	61.27	61.67	6.7	114.39	12.43	0.20292	4	0	6	0	0	27.64	5.44	0.2	21.4	2.33
Back Three	Winger	First Half	00:35:25	7.85	1790.69	50.75	119.66	3.39	318.3	8.99	0.177753	10	10	14	8	61	87.18	48.45	0.56	35.65	1.01
Back Three	Winger	Second Half	00:49:12	8.63	2748.45	55.86	263.64	5.36	473.59	9.63	0.172312	15	3	15	2	19	134.08	41.25	0.31	124.86	2.54
Back Three	Winger	Total Game	01:24:37	8.63	4539.14	53.305	383.3	4.375	791.89	9.31	0.174458	25	13	29	10	80	221.26	89.7	0.435	160.51	1.775
Back Three	Winger	MIP (HMLD)	00:03:00	8.63	186.56	62.22	83.31	27.79	99.33	33.11	0.532429	4	1	3	0	0	11.72	6.42	0.55	55.57	18.52
Back Three	Winger	MIP (HMLD) 5 Mins	00:05:00	8.63	374.09	74.84	100.53	20.11	152.56	30.51	0.407816	5	2	4	0	0	21.51	8.79	0.41	56.22	11.24
Fly Half	Fly Half	DrillSegment6	00:10:00	6.29	688.39	68.84	20.42	2.04	68	6.8	0.0987812	2	3	2	1	6	32.51	10.3	0.32	14.87	1.49
Fly Half	Fly Half	DrillSegment7	00:10:00	7.22	684.74	68.5	48.83	4.88	87.98	8.8	0.128487	3	3	3	0	0	32.89	9	0.27	46.06	4.61
Fly Half	Fly Half	DrillSegment8	00:10:00	6.64	795.98	79.6	55	5.5	100.8	10.08	0.126636	3	1	2	2	13	39.35	14.75	0.37	49.47	4.95
Fly Half	Fly Half	DrillSegment9	00:10:00	5.79	699.69	69.99	7.82	0.78	63.54	6.35	0.0908116	1	1	0	0	0	32.54	9.57	0.29	2.27	0.23
Fly Half	Fly Half	DrillSegment10	00:09:12	7.28	684.6	74.41	61.1	6.64	107.69	11.71	0.157304	3	0	1	1	8	33.75	11.68	0.35	55.55	6.04
Fly Half	Fly Half	Second Half	00:49:12	7.28	3553.7	72.23	193.17	3.93	428.01	8.7	0.120441	12	8	8	4	27	171.05	55.3	0.32	168.22	3.42
Fly Half	Fly Half	MIP (HMLD)	00:03:00	5.94	303.71	101.29	12.45	4.15	54.14	18.05	0.178262	2	0	0	0	0	15.32	4.39	0.29	8.57	2.86
Fly Half	Fly Half	MIP (HMLD) 5 Mins	00:05:00	7.28	490	98.03	60.53	12.11	98.45	19.69	0.200918	3	0	1	1	8	25.04	9.56	0.38	54.97	10.99
Back Three	Winger	DrillSegment1	00:10:00	9.29	647.38	64.88	62.33	6.25	111.38	11.14	5.81	3	4	5	2	19	31.23	14.91	0.48	52.64	5.28
Back Three	Winger	DrillSegment2	00:01:41	5	101.12	60.07	0	0	20.73	12.3	4.88	0	1	0	0	0	4.9	2.07	0.42	0	0
Back Three	Winger	First Half	00:11:41	9.29	748.5	64.18	62.33	5.34	132.11	11.31	5.67	3	5	5	2	19	36.13	16.99	0.47	52.64	4.51
Back Three	Winger	Total Game	00:11:41	9.29	748.5	64.18	62.33	5.34	132.11	11.31	5.67	3	5	5	2	19	36.13	16.99	0.47	52.64	4.51
Back Three	Winger	MIP (HMLD) 5 mins	00:05:00	9.29	430.87	86.58	62.33	12.52	106.62	21.32	4.04	3	3	5	2	19	21.94	13.66	0.62	52.64	10.58
Back Three	Winger	MIP (HMLD)	00:03:00	9.29	262.33	87.44	45.57	15.29	77.81	25.94	3.37	2	1	3	2	19	13.88	12.82	0.92	39.85	13.28
Second Row	Lock	DrillSegment1	00:10:00	5.17	578.58	58.31	0	0	36.07	3.61	0.0623423	0	1	5	1	7	26.28	8.13	0.31	12.71	1.28
Second Row	Lock	DrillSegment2	00:10:00	4.99	247.81	25.06	0	0	8.29	0.83	0.033453	0	0	0	0	0	10.83	3.83	0.35	8.66	0.88
Second Row	Lock	DrillSegment3	00:10:00	6.01	445.52	44.71	9.81	0.98	51.42	5.14	0.115416	1	1	4	3	25	20.93	19.54	0.93	19.61	1.97
Second Row	Lock	DrillSegment4	00:10:00	3.5	426.82	42.69	0	0	3.2	0.32	0.00749731	0	1	0	0	0	18.7	10.88	0.58	0	0
Second Row	Lock	DrillSegment5	00:09:15	4.63	351.78	40.29	0	0	15.97	1.73	0.0453977	0	0	2	2	11	15.5	5.87	0.38	0	0
Second Row	Lock	DrillSegment6	00:10:00	4.63	474.48	47.45	0	0	38.05	3.8	0.0801931	0	0	2	1	6	21.93	11.12	0.51	0	0
Second Row	Lock	DrillSegment7	00:10:00	7.06	452.96	45.81	7.26	0.73	18.07	1.81	0.0398931	1	0	0	0	0	20.8	7.02	0.34	13.2	1.33
Second Row	Lock	DrillSegment8	00:10:00	4.82	529.94	52.99	0	0	37.78	3.78	0.0712911	0	2	2	1	7	24.43	17.82	0.73	2.87	0.29
Second Row	Lock	DrillSegment9	00:10:00	3.26	364.42	36.45	0	0	3.21	0.32	0.00880852	0	0	2	4	24	15.35	14.43	0.94	0	0
Second Row	Lock	DrillSegment10	00:01:37	1.59	30.72	19.02	0	0	0	0	0	0	0	0	0	0	1.26	1.52	1.21	0	0
Second Row	Lock	First Half	00:49:15	6.01	2051.06	42.27	9.81	0.2	114.96	2.33	0.0560491	1	3	11	6	43	92.28	48.25	0.52	40.98	0.84
Second Row	Lock	Second Half	00:41:37	7.06	1852.87	44.64	7.26	0.17	97.1	2.33	0.0524052	1	2	6	6	37	83.77	51.91	0.62	16.07	0.39
Second Row	Lock	Total Game	01:30:52	7.06	3903.93	43.455	17.07	0.185	212.06	2.33	0.0543196	2	5	17	12	80	176.05	100.16	0.57	57.05	0.615
Second Row	Lock	MIP (HMLD)	00:03:00	6.01	256.67	86.47	9.81	3.3	43.06	14.35	0.167764	1	1	3	2	17	12.47	14.65	1.17	19.61	6.6
Second Row	Lock	MIP (HMLD) 5 Mins	00:05:00	6.01	319.91	64.41	9.81	1.98	48.32	9.66	0.151042	1	1	4	3	25	15.3	15.72	1.03	19.61	3.95
Back Row	Flanker	DrillSegment4	00:10:00	6.55	523.78	52.39	14.52	1.45	93.44	9.34	5.61	1	6	5	2	16	25.05	26.89	1.07	13.41	1.34
Back Row	Flanker	DrillSegment5	00:03:34	6.05	209.21	58.41	10.46	2.92	40.64	11.35	5.15	1	3	3	2	19	9.83	12.48	1.27	8.8	2.46
Back Row	Flanker	DrillSegment6	00:10:00	5.91	522.07	52.2	4.55	0.45	89.92	8.99	5.81	0	3	6	2	20	24.68	31.72	1.29	2.88	0.29
Back Row	Flanker	DrillSegment7	00:10:00	6.59	571.75	57.19	13.92	1.39	68.93	6.89	8.29	1	4	3	3	19	27.13	19.07	0.7	13.37	1.34
Back Row	Flanker	DrillSegment8	00:06:31	8.32	324.08	49.72	53.32	8.18	59.48	9.13	5.45	2	1	2	1	9	15.99	15.25	0.95	51.11	7.84
Back Row	Flanker	First Half	00:13:34	6.55	732.99	53.98	24.98	1.84	134.07	9.87	5.47	2	9	8	4	35	34.88	39.37	1.13	22.21	1.64
Back Row	Flanker	Second Half	00:26:31	8.32	1417.9	53.47	71.79	2.71	218.33	8.23	6.49	3	8	11	6	48	67.81	66.05	0.97	67.36	2.54
Back Row	Flanker	Total Game	00:40:05	8.32	2150.89	53.725	96.77	2.275	352.4	9.05	0.163839	5	17	19	10	83	102.69	105.42	1.05	89.57	2.09
Back Row	Flanker	MIP (HMLD)	00:03:00	6.55	227.65	75.93	13.41	4.47	52.49	17.5	0.230573	1	2	3	1	10	11.25	9.44	0.84	12.85	4.28
Back Row	Flanker	MIP (HMLD) 5 Mins	00:05:00	6.55	300.03	60.03	13.97	2.79	70.9	14.18	0.23631	1	3	5	1	10	14.72	13.32	0.9	13.41	2.68
Centre	Centre	First Half	00:48:18	8.31	2401.88	49.72	174.39	3.61	383.57	7.94	6.26	13	16	20	10	89	115.24	107.38	0.93	75	1.55
Centre	Centre	Second Half	00:49:12	9.19	2791.39	56.74	243.21	4.94	508.18	10.33	5.49	14	6	17	12	96	136.24	108.04	0.79	135.65	2.76
Centre	Centre	Total Game	01:37:30	9.19	5193.27	53.23	417.6	4.275	891.75	9.135	0.171713	27	22	37	22	185	251.48	215.42	0.86	210.65	2.155
Centre	Centre	DrillSegment1	00:10:00	6.94	624.29	62.43	52.21	5.22	95.17	9.52	6.56	3	3	5	2	16	29.87	23.79	0.8	20.51	2.05
Centre	Centre	DrillSegment10	00:09:12	7.2	594.41	64.6	26.25	2.85	96.81	10.52	6.14	3	0	4	3	22	28.01	23.37	0.83	13.45	1.46
Centre	Centre	DrillSegment2	00:10:00	6.53	256.77	25.68	12.66	1.27	25.78	2.58	9.96	1	2	1	1	8	11.62	12.51	1.08	3.87	0.39
Centre	Centre	DrillSegment3	00:10:00	6.82	472.25	47.23	35.2	3.52	84.66	8.47	5.58	3	4	5	3	28	22.9	32.03	1.4	11.67	1.17
Centre	Centre	DrillSegment4	00:10:00	8.31	605.1	60.51	59.01	5.9	129.89	12.99	4.66	5	6	6	2	21	30.06	26.06	0.87	30.22	3.02
Centre	Centre	DrillSegment5	00:08:18	6.96	443.47	53.38	15.31	1.84	48.08	5.79	9.22	1	1	3	2	16	20.79	12.99	0.62	8.73	1.05
Centre	Centre	DrillSegment6	00:10:00	7.25	535.84	53.62	50.18	5.02	89.88	8.99	5.96	3	2	4	2	16	26.13	18.01	0.69	25.2	2.52
Centre	Centre	DrillSegment7	00:10:00	9.19	527.05	52.71	93.1	9.31	153.23	15.32	3.44	3	0	2	2	17	28.03	23.37	0.83	59.36	5.94
Centre	Centre	DrillSegment8	00:10:00	8.23	573.09	57.3	56.02	5.6	92.76	9.28	6.18	3	2	2	2	18	27.81	20.67	0.74	31.15	3.11
Centre	Centre	DrillSegment9	00:10:00	6.84	560.99	56.11	17.66	1.77	75.5	7.55	7.43	2	2	5	3	23	26.26	22.63	0.86	6.49	0.65
Centre	Centre	MIP (HMLD)5Mins	00:05:00	9.19	344.07	68.81	100.66	20.13	130.08	26.02	2.65	3	0	3	3	25	19.63	20.09	1.02	77.42	15.48
Centre	Centre	MIP (HMLD)	00:03:00	9.19	201.32	67.18	62.35	20.81	90.18	30.06	2.23	2	0	0	2	17	12.27	12.82	1.04	54.23	18.09
Front Row	Prop	DrillSegment1	00:10:00	5.53	635.15	63.52	0.55	0.06	84.2	8.42	7.54	0	2	9	6	44	29.9	30.4	1.02	20.6	2.06
Front Row	Prop	DrillSegment10	00:09:12	5.09	504.58	54.84	0	0	48.33	5.25	10.44	0	0	3	2	15	23.48	20.32	0.87	8.8	0.96
Front Row	Prop	DrillSegment2	00:10:00	3.41	243.92	24.39	0	0	0	0	0	0	0	0	0	0	10.44	7.2	0.69	0	0
Front Row	Prop	DrillSegment3	00:02:15	1.76	68.73	30.43	0	0	0	0	0	0	0	0	0	0	2.92	0.46	0.16	0	0
Front Row	Prop	DrillSegment4	00:10:00	4.94	474.57	47.54	0	0	40.58	4.06	11.69	0	2	6	4	31	22.42	32.95	1.47	6.21	0.62
Front Row	Prop	DrillSegment5	00:04:45	4.35	222.54	47.23	0	0	9.47	1.99	23.5	0	0	1	1	7	10.1	3.18	0.31	0	0
Front Row	Prop	DrillSegment6	00:10:00	5.63	518.61	51.86	1.68	0.17	60.6	6.06	8.56	1	1	2	1	7	25.31	22.38	0.88	25.02	2.5
Front Row	Prop	DrillSegment7	00:10:00	4.19	390.8	39.09	0	0	17.76	1.78	22	0	0	3	1	5	17.89	13.12	0.73	0	0
Front Row	Prop	DrillSegment8	00:10:00	5.33	574.76	57.47	0	0	51.52	5.15	11.16	0	2	4	3	24	27.28	18.32	0.67	13.29	1.33
Front Row	Prop	DrillSegment9	00:10:00	5.03	458.43	45.95	0	0	35.04	3.5	13.08	0	1	4	3	23	20.74	19.42	0.94	3.84	0.38
Front Row	Prop	First Half	00:37:00	5.53	1644.9	45.01	0.55	0.01	134.25	3.585	0.0816159	0	4	16	11	83	75.78	74.18	0.995	26.81	0.675
Front Row	Prop	Second Half	00:49:12	5.63	2447.17	49.76	1.68	0.03	213.25	4.33	11.48	1	4	16	10	74	114.7	93.57	0.82	50.95	1.04
Front Row	Prop	Total Game	01:26:12	5.63	4092.07	47.385	2.23	0.02	347.5	3.9575	0.0849203	1	8	32	21	157	190.48	167.75	0.9075	77.76	0.8575
Front Row	Prop	MIP (HMLD)	00:03:00	5.53	283.86	94.72	0.55	0.18	59.79	19.93	0.210632	0	1	5	3	21	14.12	12.2	0.86	20.6	6.87
Front Row	Prop	MIP (HMLD) 5 Mins	00:05:00	5.53	439.66	87.93	0.55	0.11	77.38	15.48	0.176	0	1	8	5	37	21.31	25.79	1.21	20.6	4.12
Front Row	Hooker	DrillSegment1	00:10:00	4.92	554.1	55.42	0	0	51.26	5.13	0.0925104	0	1	3	14	51	25.17	17.52	0.7	0.49	0.05
Front Row	Hooker	DrillSegment2	00:10:00	4.86	244.98	24.5	0	0	16.48	1.65	0.0672708	0	1	0	5	21	10.79	10.2	0.95	0	0
Front Row	Hooker	DrillSegment3	00:10:00	6.16	415.92	41.6	4.7	0.47	42.67	4.27	0.102592	1	1	3	11	48	19.4	21.85	1.13	11.43	1.14
Front Row	Hooker	DrillSegment4	00:10:00	4.29	505.41	50.55	0	0	23.76	2.38	0.0470113	0	0	4	11	44	23	14.6	0.63	0	0
Front Row	Hooker	DrillSegment5	00:08:56	4.39	384.37	44.99	0	0	20.98	2.35	0.0545828	0	0	2	12	32	17.45	11.58	0.66	0	0
Front Row	Hooker	DrillSegment6	00:10:00	5.52	458.87	45.89	1.1	0.11	56.42	5.64	0.122954	0	1	2	14	53	21.51	18.65	0.87	10.99	1.1
Front Row	Hooker	DrillSegment7	00:10:00	4.61	468.36	46.85	0	0	23.44	2.34	0.050047	0	0	0	8	36	21.43	13.08	0.61	0	0
Front Row	Hooker	DrillSegment8	00:04:56	5.59	150.45	30.51	0.56	0.11	21.53	4.36	0.143104	0	0	2	3	17	6.96	13.2	1.9	4.75	0.96
Front Row	Hooker	First Half	00:48:56	6.16	2105.15	43.37	4.7	0.1	155.16	3.17	0.073705	1	3	12	53	195	95.82	75.74	0.79	11.93	0.25
Front Row	Hooker	Second Half	00:24:56	5.59	1077.85	43.23	1.66	0.07	101.4	4.07	0.0940762	0	1	4	25	106	49.9	44.93	0.9	15.74	0.63
Front Row	Hooker	Total Game	01:13:52	6.16	3183	43.3	6.36	0.085	256.56	3.62	0.0806032	1	4	16	78	301	145.72	120.67	0.845	27.67	0.44
Front Row	Hooker	MIP (HMLD)	00:03:00	4.92	256.12	85.47	0	0	38.92	12.97	0.15196	0	0	1	8	32	12.18	5.82	0.48	0.49	0.16
Front Row	Hooker	MIP (HMLD) 5 Mins	00:05:00	4.92	396.41	79.31	0	0	49.31	9.86	0.124391	0	1	2	12	47	18.4	15.96	0.87	0.49	0.1
Front Row	Prop	First Half	00:48:55	5.92	2336.19	49.06	15.23	0.32	171.01	3.5	13.66	2	11	12	12	78	106.75	75.55	0.71	166.58	3.5
Front Row	Prop	Total Game	00:48:55	5.92	2336.19	49.06	15.23	0.32	171.01	3.5	13.66	2	11	12	12	78	106.75	75.55	0.71	166.58	3.5
Front Row	Prop	DrillSegment1	00:10:00	5.92	675.99	67.85	8.52	0.86	75.56	7.56	8.95	1	5	7	5	32	31.77	32.27	1.02	91.01	9.13
Front Row	Prop	DrillSegment2	00:10:00	4.7	274.65	28.3	0	0	6.08	0.61	45.17	0	1	0	0	0	12.05	6.18	0.51	85.18	17.03
Front Row	Prop	DrillSegment3	00:10:00	5.69	502.65	51.47	6.71	0.69	46.96	4.7	10.7	1	1	2	2	15	23.61	13.99	0.59	15.83	1.63
Front Row	Prop	DrillSegment4	00:10:00	4.31	491.73	49.26	0	0	21.38	2.14	23	0	2	1	2	13	22.06	12.51	0.57	49.07	5.02
Front Row	Prop	DrillSegment5	00:08:55	4.89	390.93	47.72	0	0	21.02	2.36	18.6	0	2	2	3	18	17.25	10.6	0.61	3.28	0.33
Front Row	Prop	MIP (HMLD) 5 mins	00:05:00	5.92	456.72	91.31	8.52	1.7	62.7	12.54	7.28	1	4	6	4	30	22.16	29.59	1.34	7.39	0.9
Front Row	Prop	MIP (HMLD)	00:03:00	5.69	234.36	78.16	6.71	2.24	41.17	13.72	5.69	1	1	1	1	8	11.38	8.3	0.73	40.83	13.62
Front Row	Prop	First Half	00:47:40	5.73	2385.22	51.98	1.7	0.04	166.51	3.49	0.07	0	10	11	15	109	110.52	139.1	1.26	10.5	0.23
Front Row	Prop	Second Half	00:51:55	5.37	2755.91	56.09	0	0	149.56	2.88	0.05	0	5	17	17	119	126.51	171.03	1.35	18.41	0.37
Front Row	Prop	Full Game	01:39:35	5.73	5141.13	54.035	1.7	0.02	316.07	3.185	0.0614787	0	15	28	32	228	237.03	310.13	1.305	28.91	0.3
Front Row	Prop	DrillSegment1	00:10:00	4.25	557.72	57.46	0	0	37.11	3.71	0.07	0	3	1	3	20	25.81	31.82	1.23	0	0
Front Row	Prop	DrillSegment2	00:10:00	5.73	602.4	63	1.7	0.18	47.69	4.77	0.08	0	3	4	6	45	28.43	38.8	1.36	4.33	0.45
Front Row	Prop	DrillSegment3	00:10:00	5.57	516.11	52.71	0	0	42.59	4.26	0.08	0	2	3	2	16	23.97	27.48	1.15	6.16	0.63
Front Row	Prop	DrillSegment4	00:10:00	4.08	387.17	40.75	0	0	20.87	2.09	0.05	0	2	2	2	13	17.59	22.05	1.25	0	0
Front Row	Prop	DrillSegment5	00:07:40	4.46	321.81	43.94	0	0	18.24	2.38	0.06	0	0	1	2	15	14.71	18.94	1.29	0	0
Front Row	Prop	DrillSegment6	00:10:00	5.27	574.7	59.9	0	0	35.42	3.54	0.06	0	2	5	5	34	26.36	34.52	1.31	9.66	1.01
Front Row	Prop	DrillSegment7	00:10:00	3.89	515.31	55.81	0	0	15.66	1.57	0.03	0	1	3	1	5	23.48	20.18	0.86	0	0
Front Row	Prop	DrillSegment8	00:10:00	5.37	552.95	57.22	0	0	47.94	4.79	0.09	0	1	5	4	29	25.66	30.9	1.2	8.75	0.91
Front Row	Prop	DrillSegment9	00:10:00	4.78	609.72	64.16	0	0	36.3	3.63	0.06	0	0	2	1	6	28.58	24.27	0.85	0	0
Front Row	Prop	DrillSegment10	00:10:00	4.51	465.49	48.73	0	0	14.25	1.42	0.03	0	1	2	6	45	20.88	61.1	2.93	0	0
Front Row	Prop	MIP (HMLD)	00:03:00	5.73	230.21	79.16	1.7	0.58	32.03	10.68	0.14	0	3	3	3	26	10.94	20.47	1.87	4.33	1.49
Front Row	Prop	MIP (HMLD) 5 Mins	00:05:00	5.37	403.49	81.93	0	0	42.72	8.54	0.11	0	0	3	4	29	18.99	28.79	1.52	8.75	1.78
Back Row	Flanker	First Half	00:47:40	7.33	2417.73	50.79	45.78	0.96	200.59	4.21	0.08	3	8	14	13	85	111.99	74.35	0.66	39.63	0.83
Back Row	Flanker	Second Half	00:30:01	6.33	1658.08	55.24	20.44	0.68	183.32	6.11	0.11	3	7	12	12	86	76.67	62.78	0.82	12.56	0.42
Back Row	Flanker	Full Game	01:17:41	7.33	4075.81	53.015	66.22	0.82	383.91	5.16	0.0941923	6	15	26	25	171	188.66	137.13	0.74	52.19	0.625
Back Row	Flanker	DrillSegment1	00:10:00	4.49	539.66	54.34	0	0	24.62	2.46	0.05	0	3	2	2	13	24.22	21.42	0.88	0	0
Back Row	Flanker	DrillSegment2	00:10:00	6.07	577.3	57.72	5.75	0.57	49.37	4.94	0.09	1	0	2	4	25	27.2	12.64	0.46	3.51	0.35
Back Row	Flanker	DrillSegment3	00:10:00	7.33	527.48	52.74	30.73	3.07	40.52	4.05	0.08	1	1	2	1	7	24.75	8.07	0.33	29.06	2.91
Back Row	Flanker	DrillSegment4	00:10:00	4.62	387.73	38.78	0	0	31.54	3.15	0.08	0	2	3	3	18	17.59	17.81	1.01	0	0
Back Row	Flanker	DrillSegment5	00:07:40	6.13	385.6	50.27	9.29	1.21	54.54	7.11	0.14	1	2	5	3	22	18.23	14.41	0.79	7.06	0.92
Back Row	Flanker	DrillSegment6	00:10:00	6.13	638.84	63.9	11.63	1.16	65.49	6.55	0.1	2	2	3	2	15	29.7	17.33	0.58	7.11	0.71
Back Row	Flanker	DrillSegment7	00:10:00	6.33	479.48	47.94	8.82	0.88	71.74	7.17	0.15	1	5	5	3	21	22.57	21.14	0.94	5.45	0.54
Back Row	Flanker	DrillSegment8	00:10:00	5.06	537.91	53.8	0	0	46.09	4.61	0.09	0	0	4	6	40	24.32	24.32	1	0	0
Back Row	Flanker	DrillSegment9	00:00:01	1.86	1.84	100.38	0	0	0	0	0	0	0	0	0	0	0.08	0	0	0	0
Back Row	Flanker	MIP (HMLD)	00:03:00	6.13	199.26	66.42	11.07	3.69	50.09	16.7	0.25	2	2	2	1	8	9.97	7.43	0.75	7.11	2.37
Back Row	Flanker	MIP (HMLD) 5 Mins	00:05:00	7.33	423.58	84.72	30.73	6.15	55.89	11.18	0.13	1	3	4	1	7	20.85	10.16	0.49	29.06	5.81
Scrum Half	Scrum Half	First Half	00:47:40	6.94	2906.09	60.96	55.78	1.17	342.48	7.18	0.117849	4	14	12	16	110	138.16	77.19	0.56	50.79	1.07
Scrum Half	Scrum Half	Second Half	00:25:09	6.89	1823.53	72.71	63.76	2.54	258.04	10.26	0.141506	4	6	7	5	32	88.42	43.69	0.49	57.08	2.28
Scrum Half	Scrum Half	Total Game	01:12:49	6.94	4729.62	66.835	119.54	1.855	600.52	8.72	0.12697	8	20	19	21	142	226.58	120.88	0.525	107.87	1.675
Scrum Half	Scrum Half	MIP (HMLD) 5 Mins	00:05:00	6.89	405.9	82.3	37.72	7.65	89.79	17.96	0.221212	2	1	0	2	13	20.44	16.71	0.82	33.82	6.86
Scrum Half	Scrum Half	MIP (HMLD)	00:03:00	6.89	304.05	103.77	37.72	11.54	89.29	29.76	0.293669	2	1	0	1	8	16.06	14.93	0.93	33.82	12.87
Scrum Half	Scrum Half	DrillSegment1	00:10:00	5.36	619.42	61.96	0	0	56.62	5.66	0.0914081	0	2	3	3	21	28.6	15.99	0.56	0	0
Scrum Half	Scrum Half	DrillSegment2	00:10:00	6.21	723.16	72.32	33.44	3.34	102.79	10.28	0.14214	1	4	5	6	42	35.36	22.39	0.63	31.78	3.18
Scrum Half	Scrum Half	DrillSegment3	00:10:00	5.35	659.77	65.98	0	0	56.14	5.61	0.0850903	0	2	1	1	5	31.34	7.6	0.24	0	0
Scrum Half	Scrum Half	DrillSegment4	00:10:00	5.98	471.23	47.14	6.88	0.69	49.08	4.91	0.104153	1	3	2	4	27	22.09	16.85	0.76	5.22	0.52
Scrum Half	Scrum Half	DrillSegment5	00:07:40	6.94	431.95	56.33	15.46	2.02	77.52	10.11	0.179465	2	3	1	2	16	20.74	14.36	0.69	13.79	1.8
Scrum Half	Scrum Half	DrillSegment6	00:10:00	6.89	800.1	80.59	51.93	5.23	142.75	14.28	0.178415	3	3	2	4	25	39.5	26.05	0.66	46.37	4.67
Scrum Half	Scrum Half	DrillSegment7	00:10:00	5.59	590.09	59.01	0.56	0.06	72.7	7.27	0.123202	0	3	4	1	7	27.9	11.13	0.4	0	0
Scrum Half	Scrum Half	DrillSegment8	00:05:09	6.29	433.34	84.2	11.27	2.19	42.59	8.27	0.0982831	1	0	1	0	0	21.01	6.51	0.31	10.71	2.08
Centre	Centre	First Half	00:47:40	9.39	3199.38	67.69	233.75	4.95	502.43	10.54	0.15704	9	15	26	6	56	154.06	87.01	0.56	160.03	3.36
Centre	Centre	Second Half	00:43:55	8.16	3329.84	75.82	255.1	5.81	584.38	13.31	0.175498	15	26	24	7	61	161.47	110.51	0.68	99.42	2.26
Centre	Centre	Total Game	01:31:35	9.39	6529.22	71.755	488.85	5.38	1086.81	11.925	0.166453	24	41	50	13	117	315.53	197.52	0.62	259.45	2.81
Centre	Centre	MIP (HMLD) 5 Mins	00:05:00	7.66	473.99	94.8	135.07	27.01	191.62	38.32	0.40427	6	3	8	3	31	26.08	19.64	0.75	81.63	16.33
Centre	Centre	MIP (HMLD)	00:03:00	7.66	261.62	87.21	81.85	27.2	113.14	37.71	0.432459	3	2	5	1	9	14.75	8.3	0.56	58.11	19.3
Centre	Centre	DrillSegment1	00:10:00	5.26	637.68	63.79	0	0	49.23	4.92	0.0772017	0	3	2	1	7	28.83	13.47	0.47	0	0
Centre	Centre	DrillSegment2	00:10:00	7.66	773.24	78.41	82.95	8.41	174.04	17.4	0.225079	3	5	9	1	9	38.78	20.07	0.52	58.11	5.89
Centre	Centre	DrillSegment3	00:10:00	9.39	762.48	76.76	130.37	13.12	183.68	18.37	0.240898	4	3	7	2	21	40.02	24.3	0.61	95.96	9.66
Centre	Centre	DrillSegment4	00:10:00	5.44	528.55	53.61	0	0	30.94	3.09	0.0585375	0	3	4	1	9	23.01	10.95	0.48	0	0
Centre	Centre	DrillSegment5	00:07:40	6.9	497.02	65.35	20.44	2.69	64.53	8.41	0.129834	2	1	4	1	9	23.4	18.21	0.78	5.96	0.78
Centre	Centre	DrillSegment6	00:10:00	7.19	814.2	81.45	45.8	4.58	130.2	13.02	0.159912	3	8	7	2	17	39.78	35.36	0.89	25.41	2.54
Centre	Centre	DrillSegment7	00:10:00	6.97	688.85	68.88	45.53	4.55	128.01	12.8	0.185831	4	7	7	2	20	33.18	25.12	0.76	9.22	0.92
Centre	Centre	DrillSegment8	00:10:00	8.16	730	73.02	58.72	5.87	130	13	0.178082	3	4	4	3	24	35.45	24	0.68	31.21	3.12
Centre	Centre	DrillSegment9	00:10:00	6.31	774.76	77.49	45.63	4.56	124.55	12.46	0.160759	4	5	5	0	0	36.89	17.37	0.47	0	0
Centre	Centre	DrillSegment10	00:03:55	6.89	321.48	82.08	59.4	15.17	71.62	18.29	0.222782	1	2	1	0	0	16.14	8.67	0.54	33.58	8.57
Centre	Centre	First Half	00:47:40	7.54	2886.01	60.54	171.53	3.6	475.24	9.97	0.16467	12	11	12	5	39	140.9	53.86	0.38	80.25	1.68
Centre	Centre	Second Half	00:42:34	7.58	2732.95	64.41	83.81	1.98	416.94	9.79	0.15256	6	13	12	9	71	132.25	62.61	0.47	59.84	1.41
Centre	Centre	Total Game	01:30:14	7.58	5618.96	62.475	255.34	2.79	892.18	9.88	0.15878	18	24	24	14	110	273.15	116.47	0.425	140.09	1.545
Centre	Centre	MIP (HMLD) 5 Mins	00:05:00	6.43	431.46	86.29	52.41	10.48	133.34	26.67	0.309044	4	0	2	1	8	22.57	9.11	0.4	17.83	3.57
Centre	Centre	MIP (HMLD)	00:03:00	7.58	318.89	111.44	49.46	16.27	82.64	27.55	0.259149	2	1	2	2	19	16.68	13.34	0.8	46.56	17.27
Centre	Centre	DrillSegment1	00:10:00	7.54	571.94	57.21	39.52	3.95	76.2	7.62	0.133231	2	3	0	1	8	27.33	8.19	0.3	30.35	3.04
Centre	Centre	DrillSegment2	00:10:00	5.88	687.6	68.76	21.35	2.13	119.03	11.9	0.173109	2	1	3	1	6	33.89	10.57	0.31	0	0
Centre	Centre	DrillSegment3	00:10:00	6.78	709.6	70.96	71.88	7.19	134.26	13.43	0.189205	3	1	3	1	8	35.69	16.44	0.46	41.89	4.19
Centre	Centre	DrillSegment4	00:10:00	6.04	475.85	47.6	18.28	1.83	76.42	7.64	0.160597	2	4	4	1	8	22.55	9.35	0.41	1.2	0.12
Centre	Centre	DrillSegment5	00:07:40	6.4	440.87	57.49	20.49	2.67	69.34	9.04	0.15728	3	2	2	1	9	21.43	9.31	0.43	6.8	0.89
Centre	Centre	DrillSegment6	00:10:00	7.02	770.89	77.11	24.07	2.41	136.36	13.64	0.176886	2	2	2	3	23	38.19	12.31	0.32	13.27	1.33
Centre	Centre	DrillSegment7	00:10:00	5.97	542.32	54.23	8.58	0.86	89.79	8.98	0.165566	2	4	1	0	0	26.14	7.16	0.27	0	0
Centre	Centre	DrillSegment8	00:10:00	7.58	701.75	71.18	49.46	5.02	112.89	11.29	0.160869	2	3	4	2	19	34.1	16.77	0.49	46.56	4.72
Centre	Centre	DrillSegment9	00:10:00	5.87	560.3	56.04	1.7	0.17	74.46	7.45	0.132893	0	4	5	4	30	26.36	24.64	0.93	0	0
Centre	Centre	DrillSegment10	00:02:34	4.38	157.24	61.26	0	0	3.44	1.34	0.0218774	0	0	0	0	0	7.44	1.72	0.23	0	0
No 8	No 8	First Half	00:47:40	6.41	2434.58	51.23	17.87	0.38	252.26	5.29	0.103615	3	13	13	15	109	112.55	83.51	0.74	8.94	0.19
No 8	No 8	Second Half	00:43:55	7.18	2735.8	62.3	39.67	0.9	315.49	7.18	0.115319	4	17	11	17	119	128.68	89.46	0.7	31.81	0.72
No 8	No 8	Total Game	01:31:35	7.18	5170.38	56.765	57.54	0.64	567.75	6.235	0.109808	7	30	24	32	228	241.23	172.97	0.72	40.75	0.455
No 8	No 8	MIP (HMLD) 5 Mins	00:05:00	7.18	403.32	80.66	31.47	6.29	100.25	20.05	0.248562	2	3	4	3	21	20.08	11.56	0.58	27.54	5.51
No 8	No 8	MIP (HMLD)	00:03:00	7.18	252.95	84.32	31.47	10.48	74.7	24.9	0.295315	2	3	0	1	6	13.06	6.1	0.47	27.54	9.18
No 8	No 8	DrillSegment1	00:10:00	5.78	561.23	56.34	2.84	0.29	41.6	4.16	0.0741229	1	3	3	5	41	25.86	34.56	1.34	1.15	0.12
No 8	No 8	DrillSegment2	00:10:00	5.18	673.88	68.12	0	0	85.46	8.55	0.126818	0	2	4	2	14	32.21	18.8	0.58	0	0
No 8	No 8	DrillSegment3	00:10:00	4.55	438.8	43.88	0	0	20.94	2.09	0.0477211	0	3	2	2	11	19.43	13.65	0.7	0	0
No 8	No 8	DrillSegment4	00:10:00	5.6	391.31	39.14	0.56	0.06	42.01	4.2	0.107357	0	2	1	4	25	17.78	7.73	0.43	0	0
No 8	No 8	DrillSegment5	00:07:40	6.41	369.16	48.14	14.47	1.89	62.25	8.12	0.168626	2	3	3	2	18	17.25	8.78	0.51	7.79	1.02
No 8	No 8	DrillSegment6	00:10:00	5.48	702.12	70.24	0	0	94.19	9.42	0.134151	0	3	1	7	44	33.99	36.6	1.08	0	0
No 8	No 8	DrillSegment7	00:10:00	6.53	566.62	56.66	4.8	0.48	65.71	6.57	0.115968	1	6	4	4	32	26.57	19.07	0.72	3.12	0.31
No 8	No 8	DrillSegment8	00:10:00	7.18	605.59	60.58	31.47	3.15	100.25	10.02	0.165541	2	3	4	3	21	28.69	14.94	0.52	27.54	2.75
No 8	No 8	DrillSegment9	00:10:00	5.79	606.52	60.66	3.39	0.34	52.78	5.28	0.087021	1	5	2	3	22	27.67	16.96	0.61	1.15	0.12
No 8	No 8	DrillSegment10	00:03:55	4.06	254.64	65.01	0	0	2.56	0.65	0.0100534	0	0	0	0	0	11.75	1.89	0.16	0	0
Scrum Half	Scrum Half	Second Half	00:18:30	9.01	1542.6	86.35	261.32	14.63	346.95	18.75	0.224912	8	13	17	8	64	77.22	80.35	1.04	120.02	6.72
Scrum Half	Scrum Half	Total Game	00:18:30	9.01	1542.6	86.35	261.32	14.63	346.95	18.75	0.224912	8	13	17	8	64	77.22	80.35	1.04	120.02	6.72
Scrum Half	Scrum Half	MIP (HMLD) 5 Mins	00:05:00	9.01	456.78	96.88	60.35	12.8	122.46	24.49	0.268094	2	2	5	2	22	23.95	22.21	0.93	51.75	10.98
Scrum Half	Scrum Half	MIP (HMLD)	00:03:00	9.01	253.85	91.37	56.91	20.47	88.9	29.63	0.350207	1	1	3	1	13	13.76	14.5	1.05	50.55	18.19
Scrum Half	Scrum Half	DrillSegment9	00:10:00	6.3	813.51	83.74	35.86	3.69	170.86	17.09	0.210028	4	8	8	5	35	39.82	43.37	1.09	9.73	1
Scrum Half	Scrum Half	DrillSegment10	00:08:30	9.01	728.5	89.42	84.16	10.33	176.09	20.72	0.241716	4	5	9	3	29	37.36	36.98	0.99	68.26	8.38
Back Three	Winger	First Half	00:47:40	9.13	2432.51	54.58	199.86	4.48	330.69	6.94	0.135946	6	8	10	5	45	116.76	79.66	0.68	99.52	2.23
Back Three	Winger	Second Half	00:43:55	8.3	2672.25	65.15	216.13	5.27	434	9.88	0.16241	12	16	19	4	34	130.01	93.61	0.72	114.45	2.79
Back Three	Winger	Total Game	01:31:35	9.13	5104.76	59.865	415.99	4.875	764.69	8.41	0.149799	18	24	29	9	79	246.77	173.27	0.7	213.97	2.51
Back Three	Winger	MIP (HMLD) 5 Mins	00:05:00	9.13	380.14	83.33	114.29	25.05	131.3	26.26	0.345399	2	1	1	3	26	21.48	19.58	0.91	42.8	9.38
Back Three	Winger	MIP (HMLD)	00:03:00	7.2	266.01	95.57	83.2	29.86	93.4	31.13	0.351115	2	4	2	3	29	14.16	15.07	1.06	8.14	2.92
Back Three	Winger	DrillSegment1	00:10:00	6.31	467.85	50.19	7.73	0.83	33.82	3.38	0.0722881	1	1	0	0	0	21.31	10.58	0.5	2.51	0.27
Back Three	Winger	DrillSegment2	00:10:00	9.13	673.2	71.96	114.29	12.22	153.14	15.31	0.227481	2	3	2	4	35	34.4	28.85	0.84	42.8	4.57
Back Three	Winger	DrillSegment3	00:10:00	8.44	534.26	58.06	64.46	7.01	77.75	7.78	0.145528	2	2	2	1	10	26.45	22.91	0.87	49.59	5.39
Back Three	Winger	DrillSegment4	00:10:00	5.3	346.67	36.24	0	0	21.8	2.18	0.062884	0	0	2	0	0	15.42	6.31	0.41	0	0
Back Three	Winger	DrillSegment5	00:07:40	6.86	410.28	57.64	13.38	1.88	44.17	5.76	0.107658	1	2	4	0	0	19.18	11.02	0.57	4.62	0.65
Back Three	Winger	DrillSegment6	00:10:00	8.15	653.76	71.84	54.02	5.94	98	9.8	0.149902	2	2	5	1	11	32.45	26.42	0.81	31.83	3.5
Back Three	Winger	DrillSegment7	00:10:00	7.34	571.23	59.73	63.09	6.6	130.02	13	0.227614	5	6	5	0	0	28.43	17.63	0.62	24.44	2.55
Back Three	Winger	DrillSegment8	00:10:00	6.61	584.68	61.43	33.26	3.49	75.08	7.51	0.128412	2	3	4	1	8	27.76	17.1	0.62	14.33	1.51
Back Three	Winger	DrillSegment9	00:10:00	8.3	590.21	63.94	32.47	3.52	73.41	7.34	0.124379	1	4	4	1	7	27.75	24.22	0.87	27.1	2.94
Back Three	Winger	DrillSegment10	00:03:55	7.98	272.33	75.33	33.29	9.21	57.5	14.68	0.211141	2	1	1	1	8	13.61	8.24	0.61	16.76	4.63
Second Row	Lock	First Half	00:27:47	6.41	1303.98	46.93	32.88	1.18	136.79	4.92	0.104902	3	1	2	2	13	61.38	34.68	0.57	78.87	2.84
Second Row	Lock	Second Half	00:43:55	6.03	2620.09	59.66	6.34	0.14	218.91	4.98	0.0835506	1	3	10	20	138	122.08	135.8	1.11	59.49	1.35
Second Row	Lock	Total Game	01:11:42	6.41	3924.07	53.295	39.22	0.66	355.7	4.95	0.0906457	4	4	12	22	151	183.46	170.48	0.84	138.36	2.095
Second Row	Lock	MIP (HMLD) 5 Mins	00:05:00	5.37	407.51	81.47	0	0	65.05	13.01	0.159628	0	1	6	5	37	19.6	24.76	1.26	20.49	4.1
Second Row	Lock	MIP (HMLD)	00:03:00	6.33	291.65	97.27	7.12	2.37	54.9	18.3	0.188239	1	0	0	1	7	14.57	7.67	0.53	45.13	15.05
Second Row	Lock	DrillSegment3	00:10:00	6.33	500.02	50.02	17.62	1.76	57.46	5.75	0.114915	2	0	0	0	0	23.78	13.23	0.56	40.39	4.04
Second Row	Lock	DrillSegment4	00:10:00	4.93	438.98	43.9	0	0	30.39	3.04	0.0692287	0	1	0	0	0	20.3	11.51	0.57	8.06	0.81
Second Row	Lock	DrillSegment5	00:07:47	6.41	364.47	46.84	15.27	1.96	48.94	6.29	0.134277	1	0	2	2	13	17.27	9.94	0.58	30.42	3.91
Second Row	Lock	DrillSegment6	00:10:00	6.03	680.62	68.08	6.34	0.63	55.13	5.51	0.0809997	1	1	2	2	17	31.92	32.79	1.03	21.52	2.15
Second Row	Lock	DrillSegment7	00:10:00	4.51	521.99	52.2	0	0	46.83	4.68	0.0897144	0	0	1	3	18	24.06	27.27	1.13	0	0
Second Row	Lock	DrillSegment8	00:10:00	5.37	588.49	58.87	0	0	76.7	7.67	0.130334	0	1	6	8	60	27.66	43.45	1.57	26.58	2.66
Second Row	Lock	DrillSegment9	00:10:00	4.91	579.96	58.01	0	0	32.66	3.27	0.0563142	0	0	0	5	32	26.88	24.12	0.9	11.38	1.14
Second Row	Lock	DrillSegment10	00:03:55	4.19	248.77	63.52	0	0	7.59	1.94	0.0305101	0	1	1	2	11	11.55	8.18	0.71	0	0
Front Row	Hooker	Second Half	00:43:55	6.56	2908.77	66.46	34.71	0.79	377.35	8.59	0.129728	3	10	25	14	99	138.68	84.91	0.61	34.71	0.79
Front Row	Hooker	Total Game	00:43:55	6.56	2908.77	66.46	34.71	0.79	377.35	8.59	0.129728	3	10	25	14	99	138.68	84.91	0.61	34.71	0.79
Front Row	Hooker	MIP (HMLD) 5 Mins	00:05:00	6.05	442.13	88.43	8.47	1.69	81.32	16.26	0.183928	1	2	6	3	20	21.65	11.83	0.55	8.47	1.69
Front Row	Hooker	MIP (HMLD)	00:03:00	6.05	260.23	86.79	8.47	2.82	55.87	18.62	0.214695	1	0	3	2	14	12.95	7.11	0.55	8.47	2.82
Front Row	Hooker	DrillSegment6	00:10:00	6.56	779.49	78.35	18.14	1.82	93.63	9.36	0.120117	1	3	7	5	36	37.49	26.55	0.71	18.14	1.82
Front Row	Hooker	DrillSegment7	00:10:00	6.24	547.86	54.79	3.55	0.36	63.3	6.33	0.11554	0	2	6	0	0	25.59	10.85	0.42	3.55	0.35
Front Row	Hooker	DrillSegment8	00:10:00	6.05	667.06	67.15	12.45	1.25	96.87	9.69	0.145219	2	2	6	4	26	31.75	13.47	0.42	12.45	1.25
Front Row	Hooker	DrillSegment9	00:10:00	5.57	632.82	63.29	0.56	0.06	98.67	9.87	0.155921	0	2	5	3	21	30.22	17.14	0.57	0.56	0.06
Front Row	Hooker	DrillSegment10	00:03:55	4.61	281.34	72.48	0	0	24.88	6.35	0.0884339	0	1	1	2	15	13.62	16.9	1.24	0	0
Back Row	Flanker	First Half	00:47:40	6.61	2746.62	57.83	39.69	0.84	277.23	5.82	0.100935	5	17	19	29	215	127.19	290.73	2.29	57.39	1.21
Back Row	Flanker	Second Half	00:43:55	6.6	2775.23	63.87	105.86	2.44	324.98	7.4	0.1171	6	11	17	17	110	129.92	159.59	1.23	125.21	2.88
Back Row	Flanker	Total Game	01:31:35	6.61	5521.85	60.85	145.55	1.64	602.21	6.61	0.109059	11	28	36	46	325	257.11	450.32	1.76	182.6	2.045
Back Row	Flanker	MIP (HMLD) 5 Mins	00:05:00	6.57	463.61	94.01	34.02	6.9	99.32	19.86	0.214232	2	4	4	4	25	22.93	34.57	1.51	41.04	8.32
Back Row	Flanker	MIP (HMLD)	00:03:00	6.57	285.86	97.51	34.02	11.6	68.97	22.99	0.241272	2	1	2	2	12	14.38	17.35	1.21	39.97	13.63
Back Row	Flanker	DrillSegment1	00:10:00	5.06	585.35	58.95	0	0	63.42	6.34	0.108345	0	7	2	4	33	27.46	38.13	1.39	0	0
Back Row	Flanker	DrillSegment2	00:10:00	6.15	677.43	68.2	2.3	0.23	54.91	5.49	0.0810563	0	5	5	7	55	31.37	54.75	1.75	2.84	0.29
Back Row	Flanker	DrillSegment3	00:10:00	6.23	617.21	61.72	13.71	1.37	69.07	6.91	0.111907	2	0	5	7	46	28.55	58.22	2.04	22.82	2.28
Back Row	Flanker	DrillSegment4	00:10:00	6.61	439.33	44.13	17.46	1.75	36.65	3.66	0.0834225	2	3	3	6	38	19.82	94.8	4.78	18	1.81
Back Row	Flanker	DrillSegment5	00:07:40	5.89	427.21	55.71	6.22	0.81	53.18	6.93	0.124482	1	2	4	5	44	19.97	44.83	2.24	13.73	1.79
Back Row	Flanker	DrillSegment6	00:10:00	6.01	683.96	68.88	11.59	1.17	51.91	5.19	0.0758963	1	2	5	6	43	31.85	38.97	1.22	15.35	1.55
Back Row	Flanker	DrillSegment7	00:10:00	6.02	506.55	50.66	5.74	0.57	41.43	4.14	0.0817886	1	2	3	3	24	23.03	28.09	1.22	8.98	0.9
Back Row	Flanker	DrillSegment8	00:10:00	6.57	655.13	66.08	34.02	3.43	113.75	11.38	0.17363	2	4	5	4	25	31.37	36.45	1.16	41.04	4.14
Back Row	Flanker	DrillSegment9	00:10:00	6.6	632.82	64.87	14.88	1.53	57.84	5.78	0.0914004	1	3	3	3	14	29.08	32.61	1.12	18.05	1.85
Back Row	Flanker	DrillSegment10	00:03:55	6.39	296.55	77.23	39.64	10.32	60.05	15.33	0.202495	1	0	1	1	4	14.59	23.46	1.61	41.78	10.87
Back Three	Winger	First Half	00:47:40	8.89	2881.65	60.45	344.46	7.23	601.14	12.61	0.20861	13	12	25	13	107	143.98	88.32	0.61	202.81	4.25
Back Three	Winger	Second Half	00:43:55	8.32	2844.28	64.77	241.22	5.49	464.16	10.57	0.163191	14	12	17	9	74	138.59	64.52	0.47	113.7	2.59
Back Three	Winger	Total Game	01:31:35	8.89	5725.93	62.61	585.68	6.36	1065.3	11.59	0.186048	27	24	42	22	181	282.57	152.84	0.54	316.51	3.42
Back Three	Winger	MIP (HMLD) 5 Mins	00:05:00	8.89	425.07	85.01	126.9	25.38	179.35	35.87	0.421931	4	1	5	1	10	24.78	14.71	0.59	110.42	22.08
Back Three	Winger	MIP (HMLD)	00:03:00	7.49	323.32	107.89	65.95	22	116.03	38.68	0.35887	3	1	7	0	0	17.35	6.42	0.37	51.88	17.31
Back Three	Winger	DrillSegment1	00:10:00	7.94	643.45	64.37	87.09	8.71	137.35	13.74	0.213459	3	4	3	3	29	32.01	25.01	0.78	30.29	3.03
Back Three	Winger	DrillSegment2	00:10:00	8.89	736.55	73.66	130.83	13.08	209.26	20.93	0.284108	4	1	10	2	17	38.73	21.7	0.56	112.61	11.26
Back Three	Winger	DrillSegment3	00:10:00	8.51	612.01	61.2	49.24	4.92	104.73	10.47	0.171125	2	2	4	4	31	29.89	15.07	0.5	21.36	2.14
Back Three	Winger	DrillSegment4	00:10:00	7.38	389.58	38.98	13.04	1.3	47.61	4.76	0.122209	1	3	4	2	14	17.66	6.63	0.38	6.35	0.64
Back Three	Winger	DrillSegment5	00:07:40	7.88	499.91	65.19	64.27	8.38	102.19	13.33	0.204417	3	2	4	2	16	25.69	19.89	0.77	32.2	4.2
Back Three	Winger	DrillSegment6	00:10:00	7.53	681.1	68.13	64.73	6.48	124.39	12.44	0.182631	5	3	7	5	42	33.52	37.98	1.13	22.27	2.23
Back Three	Winger	DrillSegment7	00:10:00	7.73	542.25	54.22	29.72	2.97	90.9	9.09	0.167635	1	4	5	2	15	25.91	8.69	0.34	18.54	1.85
Back Three	Winger	DrillSegment8	00:10:00	7.73	689.9	69.01	59.4	5.94	102.25	10.22	0.14821	3	3	2	1	8	33.78	6.2	0.18	32.43	3.24
Back Three	Winger	DrillSegment9	00:10:00	7.42	626	62.61	24.95	2.5	73.58	7.36	0.11754	3	1	2	0	0	29.51	3.6	0.12	6.97	0.7
Back Three	Winger	DrillSegment10	00:03:55	8.32	304.8	77.82	62.42	15.94	73.04	18.65	0.239633	2	1	1	1	9	15.87	8.06	0.51	33.5	8.55
Fly Half	Fly Half	First Half	00:47:40	8.22	3077.46	64.56	91.65	1.92	240.21	5.04	0.0780546	4	7	10	4	28	141.56	40.19	0.28	88.31	1.85
Fly Half	Fly Half	Second Half	00:43:55	6.24	3017.32	68.71	21.16	0.48	223.71	5.09	0.074142	2	9	8	8	67	137.99	66.06	0.48	12.27	0.28
Fly Half	Fly Half	Total Game	01:31:35	8.22	6094.78	66.635	112.81	1.2	463.92	5.065	0.0761176	6	16	18	12	95	279.55	106.25	0.38	100.58	1.065
Fly Half	Fly Half	MIP (HMLD) 5 Mins	00:05:00	8.22	392.68	78.51	81.97	16.39	92.34	18.47	0.235153	2	2	2	2	16	20.49	7.26	0.35	81.41	16.28
Fly Half	Fly Half	MIP (HMLD)	00:03:00	8.22	270.57	90.29	38.09	12.71	61.68	20.56	0.227963	1	3	3	3	22	13.56	8.27	0.61	38.09	12.7
Fly Half	Fly Half	DrillSegment1	00:10:00	5.06	669.05	66.93	0	0	28.28	2.83	0.0422689	0	1	0	0	0	30.2	5.67	0.19	0	0
Fly Half	Fly Half	DrillSegment2	00:10:00	8.22	697.76	69.78	81.97	8.2	110.86	11.09	0.15888	2	3	4	3	22	33.98	12.62	0.37	81.41	8.14
Fly Half	Fly Half	DrillSegment3	00:10:00	5.86	661.96	66.2	3.99	0.4	33.04	3.3	0.0499124	1	0	2	0	0	30.09	6.45	0.21	2.88	0.29
Fly Half	Fly Half	DrillSegment4	00:10:00	4.06	574.01	57.42	0	0	22.58	2.26	0.0393373	0	1	2	1	6	25.17	5.54	0.22	0	0
Fly Half	Fly Half	DrillSegment5	00:07:40	5.84	474.54	61.88	5.68	0.74	45.45	5.93	0.095777	1	2	2	0	0	22.11	9.9	0.45	4.01	0.52
Fly Half	Fly Half	DrillSegment6	00:10:00	6	787.92	78.82	17.6	1.76	88.83	8.88	0.11274	1	3	3	2	16	37.44	19.87	0.53	9.26	0.93
Fly Half	Fly Half	DrillSegment7	00:10:00	5.43	612.91	61.29	0	0	43.02	4.3	0.0701898	0	3	0	2	18	27.77	12.27	0.44	0	0
Fly Half	Fly Half	DrillSegment8	00:10:00	4.75	663.98	66.42	0	0	26.39	2.64	0.0397452	0	1	3	2	16	29.53	16.51	0.56	0	0
Fly Half	Fly Half	DrillSegment9	00:10:00	6.24	662.35	66.25	3.56	0.36	46.02	4.6	0.0694799	1	2	1	1	10	29.87	4.35	0.15	3	0.3
Fly Half	Fly Half	DrillSegment10	00:03:55	5.27	289.97	74.04	0	0	19.44	4.96	0.0670414	0	0	1	1	7	13.37	13.07	0.98	0	0
Second Row	Lock	First Half	00:17:45	4.37	802.25	47.67	0	0	29.52	1.66	0.0367965	0	2	1	5	35	35.85	20.01	0.56	0	0
Second Row	Lock	MIP (HMLD) 5 Mins	00:05:00	3.93	252.14	52.91	0	0	12.74	2.55	0.0505275	0	0	0	2	18	11.2	5.36	0.48	0	0
Second Row	Lock	MIP (HMLD)	00:03:00	4.37	175.85	65.01	0	0	11.95	3.98	0.0679556	0	1	0	1	11	8.18	5.22	0.64	0	0
Second Row	Lock	DrillSegment1	00:10:00	4.37	479	51.57	0	0	18.17	1.82	0.0379332	0	2	1	3	23	21.58	15.29	0.71	0	0
Second Row	Lock	DrillSegment2	00:07:45	3.93	323.19	42.88	0	0	11.35	1.46	0.0351187	0	0	0	2	12	14.27	4.71	0.33	0	0
Front Row	Prop	Second Half	00:25:41	5.26	1537.7	60.49	0	0	183.07	7.13	0.119054	0	8	12	8	54	73.49	59.05	0.8	41.59	1.64
Front Row	Prop	Total Game	00:25:41	5.26	1537.7	60.49	0	0	183.07	7.13	0.119054	0	8	12	8	54	73.49	59.05	0.8	41.59	1.64
Front Row	Prop	MIP (HMLD) 5 Mins	00:05:00	5.26	449.87	89.97	0	0	72.09	14.42	0.160246	0	4	6	3	21	21.83	18.85	0.86	15.35	3.07
Front Row	Prop	MIP (HMLD)	00:03:00	5.26	294.65	98.27	0	0	43.99	14.66	0.149296	0	2	2	2	14	14.49	14.19	0.98	15.35	5.12
Front Row	Prop	DrillSegment7	00:10:00	5.26	505.91	51.6	0	0	75.85	7.58	0.149928	0	2	3	2	11	24.26	19.65	0.81	26.98	2.75
Front Row	Prop	DrillSegment8	00:10:00	5.19	658.94	66.36	0	0	82.44	8.24	0.12511	0	5	9	5	36	31.19	25.34	0.81	14.61	1.47
Front Row	Prop	DrillSegment9	00:05:41	4.69	372.24	65.52	0	0	24.78	4.36	0.06657	0	1	0	1	8	18.02	14.05	0.78	0	0
Front Row	Prop	First Half	00:47:40	5.33	2330.01	49.67	0	0	208.63	4.38	0.0895404	0	6	11	18	120	107.71	124.36	1.15	11.59	0.25
Front Row	Prop	Second Half	00:12:09	5.37	846.28	72.46	0	0	99.46	8.19	0.117526	0	0	3	3	24	40.52	49.78	1.23	6.82	0.58
Front Row	Prop	Total Game	00:59:49	5.37	3176.29	61.065	0	0	308.09	6.285	0.0969968	0	6	14	21	144	148.23	174.14	1.19	18.41	0.415
Front Row	Prop	MIP (HMLD) 5 Mins	00:05:00	5.37	313.01	62.87	0	0	51.05	10.21	0.163094	0	0	0	0	0	15.38	16.33	1.06	6.82	1.37
Front Row	Prop	MIP (HMLD)	00:03:00	5.37	272.44	91.52	0	0	51.05	17.02	0.187381	0	0	0	0	0	13.66	16.32	1.19	6.82	2.29
Front Row	Prop	DrillSegment1	00:10:00	5.19	454.65	45.85	0	0	50.45	5.04	0.110964	0	1	2	6	43	21.01	37.73	1.8	0.14	0.01
Front Row	Prop	DrillSegment2	00:10:00	5.28	635.92	63.59	0	0	70.22	7.02	0.110423	0	0	4	5	35	30.26	42.96	1.42	5.17	0.52
Front Row	Prop	DrillSegment3	00:10:00	5.33	466.11	48.39	0	0	28.43	2.84	0.0609942	0	2	1	1	7	21.35	13.38	0.63	6.28	0.65
Front Row	Prop	DrillSegment4	00:10:00	5.01	411.55	41.58	0	0	41.74	4.17	0.101421	0	3	4	3	21	18.44	17.25	0.94	0	0
Front Row	Prop	DrillSegment5	00:07:40	4.83	361.62	48.5	0	0	17.8	2.32	0.0492229	0	0	0	3	15	16.65	13.04	0.78	0	0
Front Row	Prop	DrillSegment6	00:10:00	5.37	674.2	70.77	0	0	87.59	8.76	0.129917	0	0	2	2	16	32.78	41.51	1.27	6.82	0.72
Front Row	Prop	DrillSegment7	00:02:09	4.48	171.8	79.91	0	0	11.87	5.52	0.069092	0	0	1	1	8	7.72	8.27	1.07	0	0
Front Row	Prop	Second Half	00:05:57	4.5	431.12	73.7	0	0	38.2	6.42	0.0886064	0	0	6	4	30	20.27	28.68	1.41	0	0
Front Row	Prop	Total Game	00:05:57	4.5	431.12	73.7	0	0	38.2	6.42	0.0886064	0	0	6	4	30	20.27	28.68	1.41	0	0
Front Row	Prop	MIP (HMLD) 5 Mins	00:05:00	4.5	355.02	71.43	0	0	37.33	7.47	0.105149	0	0	6	4	30	16.58	25.45	1.53	0	0
Front Row	Prop	MIP (HMLD)	00:03:00	4.33	157.55	53.08	0	0	24.61	8.2	0.156204	0	0	4	1	9	7.28	20.7	2.84	0	0
Back Three	Full Back	First Half	00:47:40	9.3	3009.17	63.13	193.13	4.05	365.43	7.67	0.121439	9	5	8	2	19	143.45	71.19	0.5	130.69	2.74
Back Three	Full Back	Second Half	00:43:55	7.73	2962.88	67.84	141.84	3.25	407.59	9.28	0.137565	10	5	14	3	21	141.55	80.03	0.57	49.42	1.13
Back Three	Full Back	Total Game	01:31:35	9.3	5972.05	65.485	334.97	3.65	773.02	8.475	0.12944	19	10	22	5	40	285	151.22	0.535	180.11	1.935
Back Three	Full Back	MIP (HMLD) 5 Mins	00:05:00	9.3	408.26	81.65	109.81	21.96	137.58	27.52	0.336991	3	3	4	1	10	23.08	22.75	0.99	82.37	16.47
Back Three	Full Back	MIP (HMLD)	00:03:00	9.3	249.93	83.4	71.1	23.71	104.89	34.96	0.419678	2	1	4	2	19	14.74	17.05	1.16	58.63	19.57
Back Three	Full Back	DrillSegment1	00:10:00	6.51	672.59	67.28	6.72	0.67	41.86	4.19	0.062237	1	0	0	0	0	31.14	10.95	0.35	3.76	0.38
Back Three	Full Back	DrillSegment2	00:10:00	9.3	788.77	78.88	126.42	12.64	179.16	17.92	0.227138	5	3	6	2	19	40.8	29.96	0.73	83.6	8.36
Back Three	Full Back	DrillSegment3	00:10:00	4.94	508.06	50.81	0	0	25.69	2.57	0.0505649	0	0	0	0	0	22.24	4.72	0.21	0	0
Back Three	Full Back	DrillSegment4	00:10:00	8.18	562.02	56.22	30.72	3.07	46.88	4.69	0.0834134	1	1	1	0	0	26.39	12.5	0.47	23.26	2.33
Back Three	Full Back	DrillSegment5	00:07:40	7.71	477.49	62.27	29.29	3.82	71.85	9.37	0.150474	2	1	1	0	0	22.87	13.07	0.57	20.08	2.62
Back Three	Full Back	DrillSegment6	00:10:00	7.73	801.82	80.21	98.09	9.81	172.46	17.25	0.215086	5	2	6	0	0	40.26	34.66	0.86	48.18	4.82
Back Three	Full Back	DrillSegment7	00:10:00	6.26	543.11	54.31	18.86	1.89	59.58	5.96	0.109702	3	2	4	1	7	24.9	11.25	0.45	1.24	0.12
Back Three	Full Back	DrillSegment8	00:10:00	6.05	631.92	64.07	8.05	0.82	54.4	5.44	0.0860868	1	0	1	0	0	28.76	9.12	0.32	0	0
Back Three	Full Back	DrillSegment9	00:10:00	5.69	672.81	67.73	1.7	0.17	65.11	6.51	0.0967732	0	1	3	2	14	31.67	17.19	0.54	0	0
Back Three	Full Back	DrillSegment10	00:03:55	5.78	313.65	80.7	15.14	3.9	56.04	14.31	0.17867	1	0	0	0	0	15.97	7.81	0.49	0	0
Second Row	Lock	First Half	00:47:40	5.93	2290.05	48.09	11.94	0.25	189.04	3.97	0.0825484	2	11	8	12	75	106.41	87.76	0.82	0	0
Second Row	Lock	Second Half	00:43:55	6.14	2633.42	60.13	15.68	0.36	217.41	4.95	0.082558	2	10	12	14	94	122.26	89.57	0.73	1.83	0.04
Second Row	Lock	Total Game	01:31:35	6.14	4923.47	54.11	27.62	0.305	406.45	4.46	0.0825536	4	21	20	26	169	228.67	177.33	0.775	1.83	0.02
Second Row	Lock	MIP (HMLD) 5 Mins	00:05:00	6.14	321.34	64.27	12.31	2.46	65.38	13.08	0.203461	1	1	5	1	9	16.15	16.18	1	1.83	0.37
Second Row	Lock	MIP (HMLD)	00:03:00	6.14	236.86	79	12.31	4.1	59.11	19.7	0.249557	1	1	5	1	9	12.17	12.19	1	1.83	0.61
Second Row	Lock	DrillSegment1	00:10:00	4.71	523.6	52.38	0	0	35.9	3.59	0.0685638	0	1	1	4	24	23.97	22.64	0.94	0	0
Second Row	Lock	DrillSegment2	00:10:00	4.8	577.8	58.04	0	0	33.41	3.34	0.0578228	0	1	2	3	19	27.15	24.71	0.91	0	0
Second Row	Lock	DrillSegment3	00:10:00	5.69	447.47	44.75	3.91	0.39	40.46	4.05	0.0904195	1	2	1	2	13	20.92	14.11	0.67	0	0
Second Row	Lock	DrillSegment4	00:10:00	4.34	364.08	36.42	0	0	35.34	3.53	0.0970666	0	5	1	0	0	16.57	14.39	0.87	0	0
Second Row	Lock	DrillSegment5	00:07:40	5.93	377.07	49.17	8.04	1.05	43.94	5.73	0.11653	1	2	3	3	19	17.81	11.93	0.67	0	0
Second Row	Lock	DrillSegment6	00:10:00	6.14	697.21	69.74	12.31	1.23	87.07	8.71	0.124883	1	1	7	2	17	33.46	21.88	0.65	1.83	0.18
Second Row	Lock	DrillSegment7	00:10:00	4.6	494.95	49.99	0	0	21.35	2.14	0.0431357	0	1	0	3	17	22.43	13.97	0.62	0	0
Second Row	Lock	DrillSegment8	00:10:00	5.71	618.09	61.94	3.37	0.34	64.3	6.43	0.10403	1	4	3	5	36	28.67	29.95	1.04	0	0
Second Row	Lock	DrillSegment9	00:10:00	4.19	570.18	57.04	0	0	28.89	2.89	0.0506682	0	4	2	2	13	25.69	15.44	0.6	0	0
Second Row	Lock	DrillSegment10	00:03:55	5.22	252.66	64.51	0	0	15.81	4.04	0.0625742	0	0	0	2	10	11.98	8.34	0.7	0	0
Back Row	No 8	First Half	00:32:01	6.78	2069.2	64.63	39.97	1.25	230.6	7.2	0.11	4	11	16	7	52	98.33	36.73	0.37	45.42	1.42
Back Row	No 8	Second Half	00:46:52	7.91	2902.31	61.94	62.95	1.34	351.78	7.51	0.12	1	12	18	9	68	139.68	63.36	0.45	67.31	1.44
Back Row	No 8	Full Game	01:18:53	7.91	4971.51	63.285	102.92	1.295	582.38	7.355	0.117143	5	23	34	16	120	238.01	100.09	0.41	112.73	1.43
Back Row	No 8	DrillSegment1	00:10:00	6.78	582.17	58.21	9.35	0.93	55.72	5.57	0.1	1	4	5	4	28	27.57	11.41	0.41	10.99	1.1
Back Row	No 8	DrillSegment2	00:10:00	5.95	569.18	56.93	4.58	0.46	61.47	6.15	0.11	1	2	7	2	15	27.11	13.85	0.51	5.67	0.57
Back Row	No 8	DrillSegment3	00:10:00	6.2	817.34	81.72	26.04	2.6	104.58	10.46	0.13	2	5	4	1	9	38.95	10.82	0.28	0	0
Back Row	No 8	DrillSegment4	00:02:01	5.02	100.51	49.84	0	0	8.82	4.37	0.09	0	0	0	0	0	4.7	0.65	0.14	28.76	2.88
Back Row	No 8	DrillSegment5	00:10:00	5.75	560.22	56.01	2.26	0.23	57.05	5.7	0.1	0	2	5	3	23	26.2	18.7	0.71	3.9	0.39
Back Row	No 8	DrillSegment6	00:10:00	5.45	694.17	69.52	0	0	60.36	6.04	0.09	0	2	2	1	6	32.74	11.62	0.35	0.54	0.05
Back Row	No 8	DrillSegment7	00:10:00	5.32	570.39	57.03	0	0	70.2	7.02	0.12	0	4	6	2	15	27.21	14.38	0.53	0	0
Back Row	No 8	DrillSegment8	00:10:00	5.56	630.26	63.04	1.66	0.17	81.89	8.19	0.13	0	2	3	1	8	30.61	8.5	0.28	2.75	0.28
Back Row	No 8	DrillSegment9	00:06:52	7.91	447.27	65.14	59.02	8.6	82.28	11.98	0.18	1	2	2	0	0	22.92	10.15	0.44	60.12	8.76
Back Row	No 8	MIP (HMLD)	00:03:00	7.91	253.12	84.33	59.02	19.66	85.05	28.35	0.34	1	2	1	1	10	13.94	8.95	0.64	60.12	20.03
Back Row	No 8	MIP (HMLD) 5 Mins	00:05:00	7.91	370.58	74.12	60.12	12.02	94.26	18.85	0.25	1	3	1	1	10	19.34	10.32	0.53	59.02	11.8
Front Row	Prop	First Half	00:46:57	6.07	2969.34	63.43	14.23	0.3	252.19	5.37	0.08	2	11	19	11	85	140.66	138.23	0.98	36.06	0.77
Front Row	Prop	Second Half	00:37:51	6.75	2270.95	60.12	11.64	0.31	230.25	6.08	0.1	1	12	22	11	82	106.48	110.78	1.04	23.97	0.63
Front Row	Prop	Full Game	01:24:48	6.75	5240.29	61.775	25.87	0.305	482.44	5.725	0.0920636	3	23	41	22	167	247.14	249.01	1.01	60.03	0.7
Front Row	Prop	DrillSegment1	00:10:00	6.07	631.5	63.9	7.54	0.76	60.55	6.06	0.1	1	2	4	0	0	30.41	32.97	1.08	10.64	1.08
Front Row	Prop	DrillSegment2	00:10:00	5.79	710.94	71.07	6.69	0.67	54.66	5.47	0.08	1	4	4	3	24	33.93	34.11	1.01	10.31	1.03
Front Row	Prop	DrillSegment3	00:10:00	5.09	485.78	48.69	0	0	33.26	3.33	0.07	0	1	4	3	21	22.27	15.78	0.71	1.01	0.1
Front Row	Prop	DrillSegment4	00:10:00	5.27	621.3	62.11	0	0	56.68	5.67	0.09	0	1	3	3	22	29.45	30.18	1.02	4.16	0.42
Front Row	Prop	DrillSegment5	00:06:57	5.37	519.82	74.85	0	0	47.05	6.77	0.09	0	3	4	2	18	24.6	25.19	1.02	9.93	1.43
Front Row	Prop	DrillSegment6	00:10:00	5.08	626.78	63.07	0	0	79.13	7.91	0.13	0	4	7	1	9	29.67	31.84	1.07	4.57	0.46
Front Row	Prop	DrillSegment7	00:10:00	6.75	636.64	63.66	11.09	1.11	64.46	6.45	0.1	1	3	6	4	30	30.06	35.91	1.19	16.77	1.68
Front Row	Prop	DrillSegment8	00:10:00	5.5	484.21	48.42	0.55	0.06	51.58	5.16	0.11	0	2	5	5	36	22.31	23.31	1.04	2.63	0.26
Front Row	Prop	DrillSegment9	00:07:51	4.97	523.33	66.81	0	0	35.07	4.47	0.07	0	3	4	1	8	24.44	19.72	0.81	0	0
Front Row	Prop	MIP (HMLD)	00:03:00	5.16	287.4	95.8	0	0	40.97	13.66	0.14	0	2	1	0	0	14.39	15.14	1.05	1.03	0.34
Front Row	Prop	MIP (HMLD) 5 Mins	00:05:00	6.07	398.17	80.17	10.64	2.14	56.31	11.26	0.14	1	2	4	0	0	19.8	20.34	1.03	7.54	1.52
Back Row	Flanker	First Half	00:14:42	7.95	796.87	54.22	71.6	4.87	126.39	8.6	0.16	2	5	3	5	34	38.83	30.12	0.78	61.52	4.19
Back Row	Flanker	DrillSegment1	00:10:00	6.68	533.03	53.31	18.23	1.82	70.62	7.06	0.13	1	4	3	3	20	25.09	14.86	0.59	9.85	0.99
Back Row	Flanker	DrillSegment2	00:04:42	7.95	263.84	56.14	53.36	11.35	55.77	11.87	0.21	1	1	0	2	13	13.74	15.26	1.11	51.68	11
Back Row	Flanker	MIP (HMLD)	00:03:00	7.95	258.19	86.02	48.73	16.23	61.89	20.63	0.24	1	1	0	3	19	13.37	14.47	1.08	47.62	15.86
Back Row	Flanker	MIP (HMLD) 5 Mins	00:05:00	7.95	329.3	65.88	47.62	9.53	63.65	12.73	0.19	1	1	0	3	19	16.48	15.13	0.92	48.73	9.75
Back Three	Full Back	First Half	00:46:57	8.78	3045.62	64.87	343.38	7.31	594.28	12.66	0.195126	15	24	20	4	38	151.68	76.69	0.51	270.45	5.76
Back Three	Full Back	Second Half	00:46:52	8.36	2826.3	60.39	243.21	5.2	549.46	11.72	0.19441	16	21	27	11	85	138.03	81.71	0.59	166.5	3.56
Back Three	Full Back	Total Game	01:33:49	8.78	5871.92	62.63	586.59	6.255	1143.74	12.19	0.194781	31	45	47	15	123	289.71	158.4	0.55	436.95	4.66
Back Three	Full Back	MIP (HMLD)	00:03:00	7.65	345.15	115.11	96.55	32.2	135.1	45.03	0.391424	2	1	2	0	0	19.43	8.77	0.45	76.35	25.45
Back Three	Full Back	MIP (HMLD) 5 Mins	00:05:00	7.65	525.81	105.16	110.03	22.01	175.82	35.16	2.99	3	4	3	0	0	28.51	13.91	0.49	86.28	17.26
Back Three	Full Back	DrillSegment1	00:10:00	8.68	615.82	61.61	93.23	9.33	144.83	14.48	0.235182	4	9	5	1	8	31.61	14.19	0.45	46.09	4.61
Back Three	Full Back	DrillSegment2	00:10:00	7.02	761.08	76.11	83.9	8.39	182.12	18.21	0.239292	6	7	7	1	10	38.38	18.24	0.48	50.1	5.01
Back Three	Full Back	DrillSegment3	00:10:00	7.65	523.11	52.34	80.07	8.01	91.55	9.15	0.175011	1	1	0	0	0	25.73	8.48	0.33	71.96	7.2
Back Three	Full Back	DrillSegment4	00:10:00	8.78	653.18	65.32	86.18	8.62	145.93	14.59	0.223415	4	4	6	2	20	33.34	27.62	0.83	76.23	7.62
Back Three	Full Back	DrillSegment5	00:06:57	5.29	492.1	70.82	0	0	29.86	4.3	0.0606787	0	3	2	0	0	22.6	8.16	0.36	0	0
Back Three	Full Back	DrillSegment6	00:10:00	6.49	560.12	56.39	11.44	1.15	82.08	8.21	6.82	1	8	8	3	24	26.16	18.84	0.72	5.52	0.56
Back Three	Full Back	DrillSegment7	00:10:00	7.71	673.72	67.38	25.47	2.55	97.47	9.75	6.91	3	3	6	3	25	31.47	23.14	0.74	17.47	1.75
Back Three	Full Back	DrillSegment8	00:10:00	7.64	516.68	51.65	34.79	3.48	93.51	9.35	5.53	5	4	6	2	15	24.71	15.72	0.64	17.92	1.79
Back Three	Full Back	DrillSegment9	00:10:00	8.36	610.53	61.06	83.29	8.33	125.46	12.55	4.87	3	4	3	2	14	30.87	12.06	0.39	56	5.6
Back Three	Full Back	DrillSegment10	00:06:52	8.02	465.25	67.75	88.23	12.85	150.95	21.98	3.08	4	2	4	1	8	24.82	11.96	0.48	69.61	10.14
Scrum Half	Scrum Half	First Half	00:46:57	8.13	3310.12	70.5	174.61	3.72	566.06	12.06	0.171009	12	31	22	11	90	163.13	115.91	0.71	158.5	3.38
Scrum Half	Scrum Half	Second Half	00:17:11	6.33	1255.38	73.06	19.18	1.12	197.65	11.5	0.157442	3	11	15	5	35	60.92	48.2	0.79	15.29	0.89
Scrum Half	Scrum Half	Total Game	01:04:08	8.13	4565.5	71.78	193.79	2.42	763.71	11.78	0.167279	15	42	37	16	125	224.05	164.11	0.75	173.79	2.135
Scrum Half	Scrum Half	MIP (HMLD)	00:03:00	6.37	254.55	84.9	20.33	6.78	87.43	29.14	0.343469	1	5	5	3	25	13.53	21.38	1.58	15.89	5.3
Scrum Half	Scrum Half	MIP (HMLD) 5 Mins	00:05:00	6.37	441.06	88.24	20.33	4.07	114.37	22.87	3.86	1	7	6	3	25	22.93	24.57	1.07	15.89	3.18
Scrum Half	Scrum Half	DrillSegment1	00:10:00	8.13	721.53	72.18	50.54	5.06	147.32	14.73	0.204177	2	9	7	4	34	36.82	31.46	0.85	72.15	7.22
Scrum Half	Scrum Half	DrillSegment2	00:10:00	7.99	757.79	75.78	53.48	5.35	132.51	13.25	0.174864	2	5	4	2	17	37.73	30.32	0.8	52.36	5.24
Scrum Half	Scrum Half	DrillSegment3	00:10:00	6.41	551.6	55.18	7.11	0.71	58.18	5.82	0.105475	1	4	4	1	9	25.55	13.34	0.52	5.45	0.55
Scrum Half	Scrum Half	DrillSegment4	00:10:00	7.18	670.64	67.06	41.63	4.16	125.54	12.55	0.187194	5	9	4	2	18	33.68	24.77	0.74	33.85	3.38
Scrum Half	Scrum Half	DrillSegment5	00:06:57	7.25	608.13	87.52	21.84	3.14	102.52	14.75	0.168582	2	4	3	2	12	29.33	16.02	0.55	20.73	2.98
Scrum Half	Scrum Half	DrillSegment6	00:10:00	6.33	799.63	79.99	19.18	1.92	141.42	14.14	0.176857	3	8	10	3	23	39.34	32.79	0.83	15.29	1.53
Scrum Half	Scrum Half	DrillSegment7	00:07:11	5.37	455.66	63.45	0	0	56.23	7.83	0.123403	0	3	5	2	12	21.57	15.41	0.71	0	0
Front Row	Hooker	Second Half	00:35:01	7.02	2324.51	66.38	38.67	1.1	416.55	11.9	0.179199	3	24	22	13	97	114.14	135.96	1.19	20.11	0.57
Front Row	Hooker	Total Game	00:35:01	7.02	2324.51	66.38	38.67	1.1	416.55	11.9	0.179199	3	24	22	13	97	114.14	135.96	1.19	20.11	0.57
Front Row	Hooker	MIP (HMLD)	00:03:00	5.61	239.58	79.86	3.33	1.11	76.03	25.34	0.317347	0	4	1	2	14	12.59	11.12	0.88	0	0
Front Row	Hooker	MIP (HMLD) 5 Mins	00:05:00	7.02	394.89	78.95	21.77	4.35	107.63	21.53	3.67	2	5	9	6	53	19.69	43.93	2.23	17.28	3.46
Front Row	Hooker	DrillSegment7	00:10:00	7.02	609.15	60.94	22.88	2.29	116.99	11.7	0.192055	1	8	11	5	42	29.62	45.71	1.54	18.36	1.84
Front Row	Hooker	DrillSegment8	00:10:00	5.86	562.2	56.22	7.4	0.74	88.03	8.8	0.156581	1	5	5	5	35	26.92	42.59	1.58	1.75	0.17
Front Row	Hooker	DrillSegment9	00:10:00	5.73	744.64	74.49	6.73	0.67	123.48	12.35	0.165825	1	7	3	1	7	37.4	27.35	0.73	0	0
Front Row	Hooker	DrillSegment10	00:05:01	5.53	408	81.33	1.66	0.33	88.06	17.55	0.215833	0	4	3	2	13	20.18	20.31	1.01	0	0
Centre	Centre	First Half	00:46:57	8.77	3313.91	70.58	187.94	4	460.39	9.81	0.138927	9	19	24	7	56	158.81	89.05	0.56	105.74	2.25
Centre	Centre	Second Half	00:46:52	7.75	3116.63	66.5	156.08	3.33	454.34	9.69	0.145779	13	18	21	10	84	148.07	102.63	0.69	44.99	0.96
Centre	Centre	Total Game	01:33:49	8.77	6430.54	68.54	344.02	3.665	914.73	9.75	0.142248	22	37	45	17	140	306.88	191.68	0.625	150.73	1.605
Centre	Centre	MIP (HMLD)	00:03:00	7.82	276.06	92.02	32.66	10.89	88.23	29.41	0.319604	2	4	6	1	7	14.4	13.77	0.96	18.23	6.07
Centre	Centre	MIP (HMLD) 5 Mins	00:05:00	7.82	366.16	73.23	54.49	10.9	107.93	21.59	3.39	3	6	6	1	7	18.68	16.01	0.86	18.23	3.65
Centre	Centre	DrillSegment1	00:10:00	7.29	642.76	64.3	25.35	2.54	75.21	7.52	0.117011	1	4	4	1	8	30.45	13.4	0.44	11.71	1.17
Centre	Centre	DrillSegment2	00:10:00	8.77	815.33	81.53	76.88	7.69	144.68	14.47	0.17745	3	4	8	4	32	40.89	26.73	0.65	58.17	5.82
Centre	Centre	DrillSegment3	00:10:00	4.85	588.8	58.9	0	0	29.47	2.95	0.050051	0	0	1	0	0	26.47	8.93	0.34	0	0
Centre	Centre	DrillSegment4	00:10:00	7.82	724.6	72.46	75.43	7.54	158.45	15.84	0.218672	4	8	9	1	7	35.86	25.52	0.71	29.01	2.9
Centre	Centre	DrillSegment5	00:06:57	7.37	541.99	78	10.27	1.48	52.58	7.57	0.0970129	1	3	2	1	8	25.12	14.46	0.58	6.83	0.98
Centre	Centre	DrillSegment6	00:10:00	6.93	651.23	65.11	30.02	3	89.68	8.97	7.26	3	4	5	3	26	30.99	30.31	0.98	2.67	0.27
Centre	Centre	DrillSegment7	00:10:00	7.75	741.59	74.17	64.04	6.41	120.18	12.02	6.17	3	4	4	2	17	35.65	25.39	0.71	36.37	3.64
Centre	Centre	DrillSegment8	00:10:00	6.44	554.21	55.41	19.29	1.93	102.69	10.27	5.4	3	4	5	2	16	26.17	18.35	0.7	0.64	0.06
Centre	Centre	DrillSegment9	00:10:00	6.93	718.05	71.81	25.09	2.51	79.77	7.98	9	2	3	3	2	18	33.93	17.99	0.53	5.31	0.53
Centre	Centre	DrillSegment10	00:06:52	6.32	451.54	65.77	17.64	2.57	62.01	9.03	7.28	2	3	4	1	8	21.33	10.58	0.5	0	0
Centre	Centre	First Half	00:45:21	7.16	2983.1	65.78	204.85	4.52	592.19	13.06	0.198515	13	14	20	10	77	148.15	80.92	0.55	92.26	2.03
Centre	Centre	Second Half	00:05:42	6.76	457.33	80.23	34.89	6.12	93.94	16.48	0.20541	2	0	1	2	14	22.87	18.44	0.81	22.28	3.91
Centre	Centre	Total Game	00:51:03	7.16	3440.43	73.005	239.74	5.32	686.13	14.77	0.199431	15	14	21	12	91	171.02	99.36	0.68	114.54	2.97
Centre	Centre	MIP (HMLD)	00:03:00	7.16	249.86	83.38	54.24	18.1	96.74	32.25	0.387177	4	2	4	2	18	13.47	9.22	0.68	35.23	11.75
Centre	Centre	MIP (HMLD) 5 Mins	00:05:00	6.6	322.67	64.51	56.04	11.2	109.35	21.87	2.95	4	3	3	1	9	16.91	8.68	0.51	30.58	6.12
Centre	Centre	DrillSegment1	00:10:00	6.57	662.74	66.28	51.33	5.13	143.98	14.4	4.6	3	3	6	2	11	33.23	14.53	0.44	14.24	1.42
Centre	Centre	DrillSegment2	00:10:00	6.79	735.05	73.49	54.95	5.49	166.84	16.68	4.41	4	3	3	2	17	37.82	25.85	0.68	15.34	1.53
Centre	Centre	DrillSegment3	00:10:00	7.16	528.43	52.85	44.5	4.45	90.32	9.03	5.85	2	3	4	1	8	25.4	8.71	0.34	34.62	3.46
Centre	Centre	DrillSegment4	00:10:00	6.48	731.68	73.16	54.07	5.41	163.68	16.37	4.47	4	3	4	2	19	37.01	19.8	0.53	28.06	2.81
Centre	Centre	DrillSegment5	00:05:21	4.71	325.2	60.79	0	0	27.38	5.12	11.88	0	2	3	3	22	14.7	12.04	0.82	0	0
No 8	No 8	First Half	00:46:57	7.64	2806.23	59.77	91.93	1.96	407.24	8.67	0.14512	5	15	14	19	146	134.19	107.8	0.8	72.27	1.54
No 8	No 8	Second Half	00:46:52	6.95	2741.14	58.93	88.76	1.91	418.16	8.92	0.15255	6	20	23	14	104	130.21	105.04	0.81	75.83	1.63
No 8	No 8	Total Game	01:33:49	7.64	5547.37	59.35	180.69	1.935	825.4	8.795	0.148791	11	35	37	33	250	264.4	212.84	0.805	148.1	1.585
No 8	No 8	MIP (HMLD)	00:03:00	6.54	291.22	97.07	33.73	11.24	76.92	25.64	0.26413	2	2	1	1	10	15.15	16.66	1.1	26.41	8.8
No 8	No 8	MIP (HMLD) 5 Mins	00:05:00	6.32	346.36	69.27	37.61	7.52	88.14	17.63	3.93	2	3	3	1	8	17.59	7.41	0.42	30.29	6.06
No 8	No 8	DrillSegment1	00:10:00	7.64	547.4	54.76	27.68	2.77	79.94	7.99	0.146036	1	3	5	3	25	26.34	22.93	0.87	23.76	2.38
No 8	No 8	DrillSegment2	00:10:00	6.19	668.6	66.86	15.28	1.53	96.66	9.67	0.144571	1	2	1	2	17	32.1	15.37	0.48	11.93	1.19
No 8	No 8	DrillSegment3	00:10:00	6.35	531.66	53.18	28.75	2.88	73.53	7.35	0.138303	2	3	4	4	32	25.36	16.88	0.67	21.44	2.14
No 8	No 8	DrillSegment4	00:10:00	5.99	585.12	58.51	4.55	0.46	100.16	10.02	0.171179	0	6	4	7	50	28.43	35.77	1.26	1.17	0.12
No 8	No 8	DrillSegment5	00:06:57	6.92	473.16	68.1	15.67	2.26	56.95	8.19	0.120361	1	1	0	3	22	21.94	16.86	0.77	13.97	2.01
No 8	No 8	DrillSegment6	00:10:00	6.95	635.66	63.76	27.83	2.79	125.77	12.58	5.05	2	5	8	6	44	30.97	26.3	0.85	26.71	2.68
No 8	No 8	DrillSegment7	00:10:00	6.45	553.49	55.39	11.98	1.2	71.55	7.15	7.74	1	6	5	2	13	25.46	31.82	1.25	9.73	0.97
No 8	No 8	DrillSegment8	00:10:00	6.32	569.82	57.1	15.23	1.53	91.89	9.19	6.2	1	4	6	3	22	27.3	17.01	0.62	12.98	1.3
No 8	No 8	DrillSegment9	00:10:00	6.54	619.51	61.96	33.73	3.37	91.16	9.12	6.8	2	3	2	2	17	29.91	21.72	0.73	26.41	2.64
No 8	No 8	DrillSegment10	00:06:52	4.7	362.66	55.16	0	0	37.79	5.5	9.6	0	2	2	1	8	16.57	8.21	0.5	0	0
Scrum Half	Scrum Half	Second Half	00:29:55	7.62	2382.17	79.62	120.21	4.02	505.93	16.91	0.212382	11	18	24	8	66	118.44	111.73	0.94	47.8	1.6
Scrum Half	Scrum Half	Total Game	00:29:55	7.62	2382.17	79.62	120.21	4.02	505.93	16.91	0.212382	11	18	24	8	66	118.44	111.73	0.94	47.8	1.6
Scrum Half	Scrum Half	MIP (HMLD)	00:03:00	6.18	405.26	135.24	31.89	10.64	136.2	45.4	0.336081	3	4	6	1	9	21.81	20.98	0.96	9	3
Scrum Half	Scrum Half	MIP (HMLD) 5 Mins	00:05:00	6.18	487.23	97.44	38.85	7.77	157.29	31.46	3.1	4	3	7	1	9	25.29	22.24	0.88	11.4	2.28
Scrum Half	Scrum Half	DrillSegment7	00:10:00	6.75	720.14	72.01	47.29	4.73	182.85	18.28	0.253909	4	5	11	4	33	35.98	44.29	1.23	27.29	2.73
Scrum Half	Scrum Half	DrillSegment8	00:10:00	6.21	883.8	88.41	45.48	4.55	183.44	18.34	0.207558	4	7	5	2	16	44.71	38.61	0.86	8.42	0.84
Scrum Half	Scrum Half	DrillSegment9	00:09:55	7.62	777.99	78.45	27.44	2.77	139.64	14.08	0.179488	3	6	8	2	17	37.73	28.83	0.76	12.09	1.22
Back Three	Winger	Second Half	00:41:20	8.93	2916.21	70.56	228.75	5.53	514.88	12.46	0.176558	16	14	22	14	122	142.45	142.56	1	110.09	2.66
Back Three	Winger	Total Game	00:41:20	8.93	2916.21	70.56	228.75	5.53	514.88	12.46	0.176558	16	14	22	14	122	142.45	142.56	1	110.09	2.66
Back Three	Winger	MIP (HMLD)	00:03:00	7.3	293.41	97.8	43.44	14.48	83.58	27.86	0.284857	4	0	4	3	27	15.32	20.36	1.33	27.73	9.24
Back Three	Winger	MIP (HMLD) 5 Mins	00:05:00	7.3	391.41	78.28	71.12	14.22	117.41	23.48	3.33	5	1	4	2	17	20.53	20.43	1	29.26	5.85
Back Three	Winger	DrillSegment6	00:10:00	8.93	809.63	81.04	98.88	9.9	155.76	15.58	0.192384	7	6	10	7	61	40.18	45.6	1.13	58.04	5.81
Back Three	Winger	DrillSegment7	00:10:00	5.2	484.42	48.44	0	0	36.92	3.69	0.0762149	0	2	2	0	0	21.58	14.46	0.67	0	0
Back Three	Winger	DrillSegment8	00:10:00	7.3	785.3	78.56	94.08	9.41	199.96	20	0.254629	7	4	9	6	49	40.34	49.02	1.22	38.21	3.82
Back Three	Winger	DrillSegment9	00:10:00	7.17	720.7	72.07	35.8	3.58	110.49	11.05	0.153309	2	2	1	1	11	35	29.63	0.85	13.84	1.38
Back Three	Winger	DrillSegment10	00:01:20	4.91	115.04	86.39	0	0	11.75	8.81	0.102138	0	0	0	0	0	5.29	3.85	0.73	0	0
Second Row	Lock	Second Half	00:46:52	5.89	2625.79	56.57	6.26	0.13	212.07	4.52	0.0807643	2	10	13	18	120	121.76	95.96	0.79	64.28	1.38
Second Row	Lock	Total Game	00:46:52	5.89	2625.79	56.57	6.26	0.13	212.07	4.52	0.0807643	2	10	13	18	120	121.76	95.96	0.79	64.28	1.38
Second Row	Lock	MIP (HMLD)	00:03:00	5.09	166.16	55.39	0	0	29.12	9.71	0.175253	0	1	0	0	0	8.23	4.76	0.58	8.28	2.76
Second Row	Lock	MIP (HMLD) 5 Mins	00:05:00	5.89	338.82	67.76	3.4	0.68	53.39	10.68	6.35	1	2	1	2	16	16.21	13.37	0.82	26.01	5.2
Second Row	Lock	DrillSegment6	00:10:00	5.89	564.57	56.45	3.4	0.34	77.85	7.78	7.25	1	3	2	4	27	26.98	22.94	0.85	37.56	3.76
Second Row	Lock	DrillSegment7	00:10:00	5.84	621.97	62.21	2.86	0.29	38.23	3.82	16.27	1	2	5	5	32	28.38	23.86	0.84	11.49	1.15
Second Row	Lock	DrillSegment8	00:10:00	5.2	459.71	45.96	0	0	36.72	3.67	12.52	0	1	4	6	40	20.9	21.93	1.05	5.36	0.54
Second Row	Lock	DrillSegment9	00:10:00	4.91	608.29	63.01	0	0	36.71	3.67	16.57	0	1	1	2	14	28.57	19.06	0.67	7.96	0.82
Second Row	Lock	DrillSegment10	00:06:52	4.9	371.25	54.9	0	0	22.56	3.29	16.46	0	3	1	1	7	16.93	8.17	0.48	1.91	0.28
Front Row	Hooker	First Half	00:46:57	5.95	2622.67	55.86	22.84	0.49	305.19	6.5	0.116366	4	8	15	76	389	123.72	164.87	1.33	22.84	0.49
Front Row	Hooker	Second Half	00:11:01	6.22	687.88	62.45	8.39	0.76	90.14	8.18	0.13104	1	3	7	19	95	32.6	36.11	1.11	8.39	0.76
Front Row	Hooker	Total Game	00:57:58	6.22	3310.55	59.155	31.23	0.625	395.33	7.34	0.119415	5	11	22	95	484	156.32	200.98	1.22	31.23	0.625
Front Row	Hooker	MIP (HMLD)	00:03:00	5.85	270.67	90.32	5.68	1.9	54.79	18.26	0.202424	1	2	0	7	34	13.59	13.3	0.98	5.68	1.89
Front Row	Hooker	MIP (HMLD) 5 Mins	00:05:00	5.95	353.27	70.65	15.49	3.1	75.69	15.14	4.67	2	2	6	8	49	17.58	25.08	1.43	15.49	3.1
Front Row	Hooker	DrillSegment1	00:10:00	5.29	513.86	51.4	0	0	54.15	5.42	0.105379	0	1	4	19	97	24.07	34.16	1.42	0	0
Front Row	Hooker	DrillSegment2	00:10:00	5.95	620.32	62.03	15.49	1.55	99	9.9	0.159595	2	2	7	11	78	30.04	47.8	1.59	15.49	1.55
Front Row	Hooker	DrillSegment3	00:10:00	4.79	451.14	45.13	0	0	22.64	2.26	0.050184	0	0	0	11	62	20.21	20.14	1	0	0
Front Row	Hooker	DrillSegment4	00:10:00	5.85	583.45	58.35	5.68	0.57	88.2	8.82	0.15117	1	2	3	19	76	28.44	27.85	0.98	5.68	0.57
Front Row	Hooker	DrillSegment5	00:06:57	5.62	453.41	65.26	1.67	0.24	41.2	5.93	0.090867	1	3	1	16	75	20.93	34.91	1.67	1.67	0.24
Front Row	Hooker	DrillSegment6	00:10:00	6.22	642.67	64.29	8.39	0.84	90.14	9.01	0.140259	1	3	7	18	94	30.66	35.92	1.17	8.39	0.84
Front Row	Hooker	DrillSegment7	00:01:01	2.74	45.13	44.47	0	0	0	0	0	0	0	0	1	1	1.93	0.19	0.1	0	0
Back Row	Flanker	First Half	00:47:02	6.56	2672.81	56.83	82.82	1.76	412.89	8.78	0.154478	10	20	15	11	70	127.47	138.26	1.08	116.72	2.48
Back Row	Flanker	Total Game	00:47:02	6.56	2672.81	56.83	82.82	1.76	412.89	8.78	0.154478	10	20	15	11	70	127.47	138.26	1.08	116.72	2.48
Back Row	Flanker	MIP (HMLD)	00:03:00	6.56	240.14	80.14	16.47	5.5	62.9	20.97	0.261931	1	3	3	0	0	12.29	9.61	0.78	23.5	7.84
Back Row	Flanker	MIP (HMLD) 5 Mins	00:05:00	6.56	357.88	71.58	23.56	4.71	90.01	18	3.98	2	7	4	2	12	17.94	22.78	1.27	33.29	6.66
Back Row	Flanker	DrillSegment1	00:10:00	6.56	589.32	58.94	41.91	4.19	121.26	12.13	4.86	3	8	6	2	12	28.69	26.66	0.93	51.65	5.17
Back Row	Flanker	DrillSegment2	00:10:00	6.12	648.5	64.84	31.08	3.11	111.47	11.15	5.82	4	3	2	2	11	31.95	28.57	0.89	50.97	5.1
Back Row	Flanker	DrillSegment3	00:10:00	6.23	479.98	48.01	8.69	0.87	68.62	6.86	6.99	2	4	3	4	29	22.14	31.21	1.41	9.76	0.98
Back Row	Flanker	DrillSegment4	00:10:00	5.77	597.88	59.78	1.14	0.11	75.92	7.59	7.88	1	4	2	2	13	28.63	37.78	1.32	3.27	0.33
Back Row	Flanker	DrillSegment5	00:07:02	5.37	357.14	50.79	0	0	35.61	5.06	10.03	0	1	2	1	5	16.07	14.04	0.87	1.07	0.15
Back Three	Winger	First Half	00:47:02	9.27	3117.89	66.29	249.12	5.3	527.3	11.21	0.169121	13	19	29	5	45	153.12	66.95	0.44	173.24	3.68
Back Three	Winger	Second Half	00:46:52	8.34	2890.55	61.68	177.03	3.78	487.77	10.41	0.168746	14	18	29	11	93	137.89	85.01	0.62	79.86	1.7
Back Three	Winger	Total Game	01:33:54	9.27	6008.44	63.985	426.15	4.54	1015.07	10.81	0.168941	27	37	58	16	138	291.01	151.96	0.53	253.1	2.69
Back Three	Winger	MIP (HMLD)	00:03:00	9.27	357.42	119.21	99.51	33.19	118.02	39.34	0.3302	2	0	3	0	0	21.04	11.6	0.55	93.2	31.07
Back Three	Winger	MIP (HMLD) 5 Mins	00:05:00	9.27	398.33	79.67	119.84	23.97	155.35	31.07	2.56	3	2	5	1	7	23.49	15.37	0.65	106.93	21.39
Back Three	Winger	DrillSegment1	00:10:00	7.28	650.3	65.04	21.17	2.12	91.04	9.1	7.14	2	3	8	2	20	31.21	19.48	0.62	9.64	0.96
Back Three	Winger	DrillSegment2	00:10:00	9.27	734.08	73.4	130.21	13.02	207.25	20.72	3.54	4	2	8	2	15	39.59	22.77	0.58	108.25	10.82
Back Three	Winger	DrillSegment3	00:10:00	8.32	608.62	60.87	26.3	2.63	68.57	6.86	8.88	2	3	6	1	9	28.62	14.4	0.5	20.47	2.05
Back Three	Winger	DrillSegment4	00:10:00	7.52	665.96	66.59	46.87	4.69	89.74	8.97	7.42	2	5	3	0	0	31.99	5.75	0.18	34.88	3.49
Back Three	Winger	DrillSegment5	00:07:02	6.26	458.93	65.27	24.57	3.49	70.71	10.05	6.49	3	6	4	0	0	21.72	4.55	0.21	0	0
Back Three	Winger	DrillSegment6	00:10:00	7.39	642.25	64.24	25.78	2.58	94.38	9.44	6.8	4	4	9	3	25	29.77	21.44	0.72	8.33	0.83
Back Three	Winger	DrillSegment7	00:10:00	7.46	645.12	64.5	52.27	5.23	97.46	9.75	6.62	3	6	6	3	26	30.82	23.16	0.75	15.51	1.55
Back Three	Winger	DrillSegment8	00:10:00	6.61	547.38	54.73	16.27	1.63	91.54	9.15	5.98	2	4	5	4	33	25.8	22.29	0.86	2.62	0.26
Back Three	Winger	DrillSegment9	00:10:00	6.3	665.1	66.52	20.56	2.06	105.09	10.51	6.33	3	2	4	1	9	31.61	10.52	0.33	0	0
Back Three	Winger	DrillSegment10	00:06:52	8.34	390.71	56.89	62.15	9.05	99.31	14.46	3.93	2	2	5	0	0	19.89	7.59	0.38	53.4	7.77
Fly Half	Fly Half	First Half	00:46:57	6.95	3369.65	71.77	63.58	1.35	353.08	7.52	0.104782	5	18	11	5	37	158.21	47.56	0.3	56.91	1.21
Fly Half	Fly Half	Second Half	00:27:07	6.87	1851.01	68.26	45.97	1.7	218.31	8.05	0.117941	5	7	11	12	97	86.9	71.98	0.83	39.85	1.47
Fly Half	Fly Half	Total Game	01:14:04	6.95	5220.66	70.015	109.55	1.525	571.39	7.785	0.109448	10	25	22	17	134	245.11	119.54	0.565	96.76	1.34
Fly Half	Fly Half	MIP (HMLD)	00:03:00	6.69	295.16	98.39	15.43	5.14	67.81	22.6	0.22974	1	2	2	1	7	15.06	6.62	0.44	14.88	4.96
Fly Half	Fly Half	MIP (HMLD) 5 Mins	00:05:00	6.69	432.15	86.43	24.71	4.94	86.15	17.23	5.02	2	3	2	1	7	21.37	7.53	0.35	23.59	4.72
Fly Half	Fly Half	DrillSegment1	00:10:00	6.7	628.05	62.83	17.59	1.76	65.56	6.56	0.104387	1	5	2	1	7	29.57	6.22	0.21	15.93	1.59
Fly Half	Fly Half	DrillSegment2	00:10:00	6.95	799.24	79.92	12.6	1.26	82.63	8.26	0.103386	1	5	4	2	14	38.12	12.96	0.34	10.93	1.09
Fly Half	Fly Half	DrillSegment3	00:10:00	5.21	621.58	62.18	0	0	39.42	3.94	0.063419	0	2	1	0	0	28.2	4.09	0.15	0	0
Fly Half	Fly Half	DrillSegment4	00:10:00	6.69	728.01	72.8	28.16	2.82	95.03	9.5	0.130534	2	5	2	2	15	34.42	14.24	0.41	25.94	2.59
Fly Half	Fly Half	DrillSegment5	00:06:57	6.04	592.37	85.25	5.23	0.75	70.45	10.14	0.118929	1	1	2	0	0	27.88	10.05	0.36	4.11	0.59
Fly Half	Fly Half	DrillSegment6	00:10:00	6.87	804.93	80.52	16.62	1.66	101.42	10.14	0.125999	2	4	6	6	50	38.51	37.82	0.98	13.84	1.38
Fly Half	Fly Half	DrillSegment7	00:10:00	6.84	724.6	72.46	26.5	2.65	94.53	9.45	0.130458	2	2	4	4	31	34.18	26.28	0.77	24.27	2.43
Fly Half	Fly Half	DrillSegment8	00:07:07	5.96	321.43	45.17	2.85	0.4	22.37	3.14	0.0695952	1	1	1	2	16	14.21	7.89	0.56	1.74	0.24
Second Row	Lock	First Half	00:46:57	5.89	2583.37	55.02	14.64	0.31	198.22	4.22	0.0767292	3	8	13	10	68	118.61	89.54	0.75	70.06	1.49
Second Row	Lock	Second Half	00:22:01	5.84	1187.63	54.4	2.3	0.11	80.79	3.67	0.0680262	1	2	4	7	52	53.44	60.74	1.14	22.07	1.01
Second Row	Lock	Total Game	01:08:58	5.89	3771	54.71	16.94	0.21	279.01	3.945	0.0739883	4	10	17	17	120	172.05	150.28	0.945	92.13	1.25
Second Row	Lock	MIP (HMLD)	00:03:00	5.69	212.17	70.72	6.19	2.06	41.95	13.98	0.197719	1	2	2	1	9	10.28	8.2	0.8	16.46	5.48
Second Row	Lock	MIP (HMLD) 5 Mins	00:05:00	5.8	356.42	71.31	7.91	1.58	57	11.4	6.25	1	3	3	1	9	17.27	17.78	1.03	22.79	4.56
Second Row	Lock	DrillSegment1	00:10:00	4.63	516.21	51.63	0	0	40.59	4.06	0.0786308	0	2	3	2	12	23.83	16.51	0.69	0	0
Second Row	Lock	DrillSegment2	00:10:00	5.8	607	60.7	7.91	0.79	58.86	5.89	0.0969687	1	4	4	3	22	28.22	26.59	0.94	22.79	2.28
Second Row	Lock	DrillSegment3	00:10:00	4.56	491.7	49.19	0	0	13.58	1.36	0.0276185	0	0	2	2	11	22.06	9.25	0.42	0	0
Second Row	Lock	DrillSegment4	00:10:00	5.89	513.65	51.37	5.12	0.51	39.99	4	0.0778546	2	1	2	1	9	23.66	15.84	0.67	30.72	3.07
Second Row	Lock	DrillSegment5	00:06:57	5.51	454.34	65.39	1.61	0.23	45.2	6.5	0.099485	0	1	2	2	15	20.81	21.34	1.03	16.55	2.38
Second Row	Lock	DrillSegment6	00:10:00	5.46	585.78	58.61	0	0	41.77	4.18	0.0713066	0	1	2	3	21	26.49	30.73	1.16	14.07	1.41
Second Row	Lock	DrillSegment7	00:10:00	5.84	519.9	52.69	2.3	0.23	35.33	3.53	0.0679554	1	1	2	2	16	23.39	21.84	0.93	8	0.81
Second Row	Lock	DrillSegment8	00:02:01	4.06	81.96	41.71	0	0	3.69	1.83	0.045022	0	0	0	2	14	3.55	8.17	2.3	0	0
Front Row	Prop	Second Half	00:24:55	6.23	1614.04	64.77	32.37	1.3	198.77	7.98	0.123151	1	7	16	6	36	78.47	41.48	0.53	96.2	3.86
Front Row	Prop	Total Game	00:24:55	6.23	1614.04	64.77	32.37	1.3	198.77	7.98	0.123151	1	7	16	6	36	78.47	41.48	0.53	96.2	3.86
Front Row	Prop	MIP (HMLD)	00:03:00	6.23	324.68	108.23	30.15	10.05	79.86	26.62	0.245965	1	0	3	0	0	16.93	6.74	0.4	49.88	16.62
Front Row	Prop	MIP (HMLD) 5 Mins	00:05:00	6.23	437.52	87.5	30.15	6.03	84.09	16.82	5.2	1	0	3	0	0	22.47	8.47	0.38	52.29	10.46
Front Row	Prop	DrillSegment8	00:10:00	6.23	645.91	64.59	30.15	3.02	103.7	10.37	0.160549	1	4	9	2	11	32.2	16.5	0.51	50.91	5.09
Front Row	Prop	DrillSegment9	00:10:00	5.56	653.35	65.36	2.21	0.22	73.93	7.39	0.113155	0	2	4	0	0	31.76	8.91	0.28	44.8	4.48
Front Row	Prop	DrillSegment10	00:04:55	4.82	314.45	63.96	0	0	21.14	4.3	0.0672285	0	1	3	4	25	14.49	16.08	1.11	0.48	0.1
Back Three	Full Back	Second Half	00:21:29	7.38	1878.39	87.45	153.03	7.12	380.4	17.71	0.202514	8	11	18	7	51	94.02	37.26	0.4	229.89	10.7
Back Three	Full Back	Total Game	00:21:29	7.38	1878.39	87.45	153.03	7.12	380.4	17.71	0.202514	8	11	18	7	51	94.02	37.26	0.4	229.89	10.7
Back Three	Full Back	MIP (HMLD)	00:03:00	7.17	384.78	128.26	28.16	9.39	108.7	36.23	0.282499	3	3	5	2	16	20.13	9.95	0.49	49.8	16.6
Back Three	Full Back	MIP (HMLD) 5 Mins	00:05:00	7.38	443.89	88.72	76.9	15.37	124.08	24.82	3.58	2	5	5	0	0	22.91	7.08	0.31	96.79	19.36
Back Three	Full Back	DrillSegment8	00:10:00	7.17	980.89	98.15	70.23	7.03	215.49	21.55	0.219688	6	5	12	6	45	49.89	26.28	0.53	114.48	11.45
Back Three	Full Back	DrillSegment9	00:10:00	7.38	738.33	73.87	82.78	8.28	146.22	14.62	0.198042	2	6	5	0	0	36.4	9.01	0.25	111.81	11.18
Back Three	Full Back	DrillSegment10	00:01:29	5.31	159.02	107.2	0	0	18.68	12.59	0.11747	0	0	1	1	6	7.72	1.98	0.26	3.59	2.42
Back Three	Full Back	First Half	00:46:57	7.6	3219.4	68.58	246.58	5.25	501.66	10.68	0.155824	12	3	21	5	45	156.15	143.11	0.92	149.32	3.18
Back Three	Full Back	Second Half	00:46:52	7.94	3119.23	66.56	174.59	3.73	491.2	10.48	0.157475	13	9	27	8	63	149.75	99.74	0.67	111.33	2.38
Back Three	Full Back	Total Game	01:33:49	7.94	6338.63	67.57	421.17	4.49	992.86	10.58	0.156636	25	12	48	13	108	305.9	242.85	0.795	260.65	2.78
Back Three	Full Back	MIP (HMLD)	00:03:00	7.14	322.2	107.52	60.35	20.14	102.1	34.03	0.316884	4	0	4	1	8	17.21	18.25	1.06	29.69	9.9
Back Three	Full Back	MIP (HMLD) 5 Mins	00:05:00	7.6	496.55	99.34	90.61	18.13	154.43	30.89	3.22	5	0	6	1	8	26.58	33.78	1.27	55.88	11.18
Back Three	Full Back	DrillSegment1	00:10:00	6.08	611.42	61.16	12.01	1.2	86.62	8.66	0.14167	1	0	4	2	17	29.36	33.21	1.13	0	0
Back Three	Full Back	DrillSegment2	00:10:00	7.14	825.13	82.54	87.82	8.78	186.25	18.62	0.225722	5	1	8	1	8	42.21	45.84	1.09	40.36	4.04
Back Three	Full Back	DrillSegment3	00:10:00	7.6	580.65	58.08	65.81	6.58	77.29	7.73	0.133109	2	0	3	1	10	27.72	22.23	0.8	55.93	5.59
Back Three	Full Back	DrillSegment4	00:10:00	7.33	685.77	68.58	65.76	6.58	126.01	12.6	0.18375	3	1	4	1	9	33.53	34.24	1.02	44.91	4.49
Back Three	Full Back	DrillSegment5	00:06:57	6.36	515.93	74.25	15.18	2.18	25.49	3.67	0.0494059	1	1	2	0	0	23.31	7.59	0.33	8.11	1.17
Back Three	Full Back	DrillSegment6	00:10:00	6.46	758.1	75.8	14.13	1.41	72.21	7.22	10.5	3	2	6	2	17	35.5	20.46	0.58	5.03	0.5
Back Three	Full Back	DrillSegment7	00:10:00	7.44	731.05	73.12	61.46	6.15	124.43	12.44	5.88	3	0	8	1	11	35.19	26.8	0.76	42.75	4.28
Back Three	Full Back	DrillSegment8	00:10:00	6.89	540.53	54.04	16.24	1.62	94.28	9.43	5.73	2	4	6	2	14	26.07	18.96	0.73	6.58	0.66
Back Three	Full Back	DrillSegment9	00:10:00	7.73	616.73	61.68	58.29	5.83	105.57	10.56	5.84	3	3	3	1	6	30.1	20.44	0.68	43.87	4.39
Back Three	Full Back	DrillSegment10	00:06:52	7.94	472.83	68.86	24.47	3.56	94.71	13.79	4.99	2	0	4	2	14	22.89	13.08	0.57	13.09	1.91
Second Row	Lock	First Half	00:46:57	6.82	2858.62	60.99	69.23	1.48	391.62	8.34	0.136996	6	18	14	12	90	137.88	97.32	0.71	32.35	0.69
Second Row	Lock	Second Half	00:46:52	9.01	2759.99	58.9	79.53	1.7	309.27	6.6	0.112055	6	9	18	19	131	131.36	114.73	0.87	59.39	1.27
Second Row	Lock	Total Game	01:33:49	9.01	5618.61	59.945	148.76	1.59	700.89	7.47	0.124744	12	27	32	31	221	269.24	212.05	0.79	91.74	0.98
Second Row	Lock	MIP (HMLD)	00:03:00	9.01	263.34	87.78	46.29	15.43	76.14	25.38	0.289132	1	1	3	3	25	14.04	19.15	1.36	44.58	14.85
Second Row	Lock	MIP (HMLD) 5 Mins	00:05:00	6.46	369.69	73.94	31.55	6.31	82.7	16.54	4.47	2	5	4	1	6	18.97	10.73	0.57	12.99	2.6
Second Row	Lock	DrillSegment1	00:10:00	5.43	575.68	57.59	0	0	72.37	7.24	0.125712	0	3	3	1	7	27.97	14.95	0.53	0	0
Second Row	Lock	DrillSegment2	00:10:00	6.46	704.62	70.46	31.55	3.16	112.6	11.26	0.159802	2	6	5	2	14	34.8	16.45	0.47	12.99	1.3
Second Row	Lock	DrillSegment3	00:10:00	6.82	480.67	48.48	8.06	0.81	34.74	3.47	0.0722741	1	3	2	3	24	21.97	21.3	0.97	5.82	0.59
Second Row	Lock	DrillSegment4	00:10:00	6.51	597.05	59.7	18.42	1.84	98.82	9.88	0.165514	2	3	3	3	24	29.28	26.82	0.92	9.31	0.93
Second Row	Lock	DrillSegment5	00:06:57	6.16	500.11	71.98	11.19	1.61	72.76	10.47	0.145488	1	3	1	3	21	23.83	17.79	0.75	4.23	0.61
Second Row	Lock	DrillSegment6	00:10:00	6.26	610.44	61.03	8.24	0.82	63.59	6.36	9.6	1	3	4	3	20	29.36	26.7	0.91	3.06	0.31
Second Row	Lock	DrillSegment7	00:10:00	6.13	636.81	63.74	10.51	1.05	46.06	4.61	13.83	2	1	4	3	21	29.42	22.72	0.77	3.64	0.36
Second Row	Lock	DrillSegment8	00:10:00	5.93	489.7	48.96	2.87	0.29	60.26	6.03	8.13	1	3	5	7	49	22.91	27.46	1.2	0	0
Second Row	Lock	DrillSegment9	00:10:00	6.71	575.21	57.53	11.62	1.16	60.64	6.06	9.49	1	0	3	3	17	27.3	20.79	0.76	8.1	0.81
Second Row	Lock	DrillSegment10	00:06:52	9.01	447.82	65.22	46.29	6.74	78.72	11.46	5.69	1	2	2	3	23	22.37	17.06	0.76	44.58	6.49
Back Three	Full Back	First Half	00:46:01	8.07	3187.54	69.3	229.86	5	565.64	12.29	0.177453	13	20	29	11	89	156.13	78.05	0.5	130.64	2.84
Back Three	Full Back	Second Half	00:45:30	7.93	3280.21	72.92	282.87	6.29	590.41	12.98	0.179992	14	17	23	8	68	161.15	78.01	0.48	180.2	4.01
Back Three	Full Back	Total Game	01:31:31	8.07	6467.75	71.11	512.73	5.645	1156.05	12.635	0.178741	27	37	52	19	157	317.28	156.06	0.49	310.84	3.425
Back Three	Full Back	MIP (HMLD)	00:03:00	8.07	391.47	130.42	38.46	12.81	129.52	43.17	0.330855	4	4	5	2	14	20.99	15.78	0.75	24.2	8.07
Back Three	Full Back	DrillSegment1	00:10:00	7.42	875.28	87.62	72.93	7.3	160.18	16.02	0.183004	3	7	7	5	39	43.1	27.46	0.64	34.56	3.46
Back Three	Full Back	DrillSegment2	00:10:00	7.98	696.71	69.66	70.16	7.01	109.29	10.93	0.156866	3	1	2	1	10	34.23	11.69	0.34	45.63	4.56
Back Three	Full Back	DrillSegment3	00:10:00	7.5	635	63.5	24.1	2.41	79.26	7.93	0.124819	2	2	4	1	9	30.55	10.49	0.34	18.82	1.88
Back Three	Full Back	DrillSegment4	00:10:00	8.07	699.94	70.08	62.68	6.28	191.32	19.13	0.273338	5	9	13	4	31	35.71	24.34	0.68	31.63	3.17
Back Three	Full Back	DrillSegment5	00:06:01	5.32	280.62	46.64	0	0	25.58	4.25	0.0911553	0	1	3	0	0	12.54	4.07	0.32	0	0
Back Three	Full Back	DrillSegment6	00:10:00	7.93	854.54	89.73	133.61	14.03	183.98	18.4	0.215297	5	4	5	1	9	43.51	20.05	0.46	85.8	9.01
Back Three	Full Back	DrillSegment7	00:10:00	6.76	621.75	62.2	51.62	5.16	103.07	10.31	0.165774	3	2	4	1	8	30.32	8.91	0.29	17.66	1.77
Back Three	Full Back	DrillSegment8	00:10:00	7.41	692.38	69.45	35.07	3.52	111.83	11.18	0.161515	2	3	6	2	18	33.32	17.46	0.52	30.45	3.06
Back Three	Full Back	DrillSegment9	00:10:00	7.05	639.59	63.94	14.55	1.45	101.49	10.15	0.15868	1	2	3	2	16	30.28	13.7	0.45	9.38	0.94
Back Three	Full Back	DrillSegment10	00:05:30	7.3	471.94	85.86	48.02	8.74	90.05	16.37	0.190808	3	6	5	2	17	23.72	17.88	0.75	36.91	6.72
Back Three	Full Back	MIP (HMLD) 5 Mins	00:05:00	7.3	531.93	106.39	110.92	22.18	161.56	32.31	0.303724	4	6	5	3	23	28.37	19.33	0.68	36.91	7.38
Front Row	Hooker	First Half	00:46:01	7.01	3205.27	69.66	139.86	3.04	623.13	13.54	0.194408	8	38	42	25	176	158.22	157.83	1	95.36	2.07
Front Row	Hooker	Second Half	00:23:03	6.71	1439.19	62.43	47.58	2.06	241.51	10.48	0.16781	4	11	16	7	58	70.29	79.16	1.13	36.87	1.6
Front Row	Hooker	Total Game	01:09:04	7.01	4644.46	66.045	187.44	2.55	864.64	12.01	0.186166	12	49	58	32	234	228.51	236.99	1.065	132.23	1.835
Front Row	Hooker	MIP (HMLD)	00:03:00	6.14	354.93	118.24	4.6	1.53	96.66	32.22	0.272335	0	7	7	4	27	18.19	15.63	0.86	1.2	0.4
Front Row	Hooker	DrillSegment1	00:10:00	6.45	930.18	93.03	27.16	2.72	204.21	20.42	0.219538	3	11	15	9	64	46.63	46.82	1	7.92	0.79
Front Row	Hooker	DrillSegment2	00:10:00	7.01	661.18	66.12	57.87	5.79	134.82	13.48	0.203908	2	9	7	2	17	32.9	28.67	0.87	52.3	5.23
Front Row	Hooker	DrillSegment3	00:10:00	6.63	659.24	65.96	50.38	5.04	147.93	14.79	0.224395	3	8	9	7	52	33.04	43.26	1.31	35.15	3.52
Front Row	Hooker	DrillSegment4	00:10:00	5.71	623.83	62.39	3.35	0.34	85.85	8.58	0.137618	0	5	7	3	19	29.79	21.57	0.72	0	0
Front Row	Hooker	DrillSegment5	00:06:01	5.57	330.85	54.97	1.11	0.18	50.31	8.36	0.152063	0	5	4	4	24	15.86	17.51	1.1	0	0
Front Row	Hooker	DrillSegment6	00:10:00	6.48	713.02	71.29	29.16	2.92	118.69	11.87	0.166461	3	3	5	2	14	35.62	31.83	0.89	20.71	2.07
Front Row	Hooker	DrillSegment7	00:10:00	5.25	481.68	48.18	0	0	61.14	6.11	0.126931	0	5	7	3	23	22.45	19.97	0.89	0	0
Front Row	Hooker	DrillSegment8	00:03:03	6.71	244.48	80.11	18.42	6.04	61.68	20.22	0.252291	1	3	4	2	21	12.22	27.36	2.24	16.16	5.3
Front Row	Hooker	MIP (HMLD) 5 Mins	00:05:00	7.01	389.12	77.85	76.17	15.24	125.17	25.03	0.321675	3	5	4	1	8	21.15	18.06	0.85	58.77	11.75
Centre	Centre	First Half	00:46:01	8.72	3396.66	73.81	233.33	5.07	532.68	11.58	0.156825	12	21	29	8	62	163.58	107.4	0.66	104.78	2.28
Centre	Centre	Second Half	00:45:30	8.21	3219.03	70.75	216.09	4.75	518.01	11.38	0.160921	17	16	20	4	36	154.55	96.66	0.63	85.63	0.34
Centre	Centre	Total Game	01:31:31	8.72	6615.69	72.28	449.42	4.91	1050.69	11.48	0.158818	29	37	49	12	98	318.13	204.06	0.645	190.41	1.31
Centre	Centre	MIP (HMLD)	00:03:00	7.11	352.99	117.6	62.38	20.78	104.04	34.68	0.294739	4	3	4	0	0	18.61	16.63	0.89	25.91	8.64
Centre	Centre	DrillSegment1	00:10:00	8.72	995.58	99.58	131.14	13.12	208.79	20.88	0.209717	5	7	11	4	34	50.94	41.51	0.81	85.56	8.56
Centre	Centre	DrillSegment2	00:10:00	6.85	715.07	71.51	35.35	3.54	97.62	9.76	0.136518	2	3	3	1	7	33.77	14.75	0.44	11.25	1.13
Centre	Centre	DrillSegment3	00:10:00	6.88	739.31	73.92	54.61	5.46	128.53	12.85	0.173851	3	2	5	1	8	35.68	20.47	0.57	4	0.4
Centre	Centre	DrillSegment4	00:10:00	6.77	613.2	61.33	12.23	1.22	86.32	8.63	0.14077	2	8	9	2	14	28.47	25.29	0.89	3.97	0.4
Centre	Centre	DrillSegment5	00:06:01	4.29	333.49	55.41	0	0	11.41	1.9	0.0342139	0	1	1	0	0	14.73	5.38	0.37	0	0
Centre	Centre	DrillSegment6	00:10:00	7.11	726.76	72.66	40.88	4.09	131.21	13.12	0.180541	5	2	6	2	16	34.98	24.56	0.7	11.31	1.13
Centre	Centre	DrillSegment7	00:10:00	8.21	592.72	59.28	60.34	6.04	85.55	8.56	0.144335	4	1	3	1	10	28.42	22.74	0.8	29.67	2.97
Centre	Centre	DrillSegment8	00:10:00	7.83	688.7	68.86	78.59	7.86	129.23	12.92	0.187643	5	4	6	1	9	33.67	23.71	0.7	36.69	3.67
Centre	Centre	DrillSegment9	00:10:00	6.04	712.36	71.22	5.14	0.51	77.22	7.72	0.1084	2	5	2	0	0	32.93	11.58	0.35	0	0
Centre	Centre	DrillSegment10	00:05:30	6.88	498.49	90.66	31.12	5.66	94.79	17.23	0.190154	1	4	3	0	0	24.54	14.06	0.57	7.94	1.44
Centre	Centre	MIP (HMLD) 5 Mins	00:05:00	6.88	453.02	90.63	86.35	17.28	144.53	28.91	0.319037	5	2	3	1	8	24.09	18.3	0.76	14.6	2.92
Centre	Centre	First Half	00:46:01	7.44	3215.16	70.01	88.49	1.93	497.11	10.8	0.154614	8	13	22	11	92	155.53	79.92	0.51	35.51	0.77
Centre	Centre	Second Half	00:45:30	7.63	2741.38	60.25	98.88	2.17	398.37	8.76	0.145317	10	10	15	8	61	131.67	57.15	0.43	44.76	0.98
Centre	Centre	Total Game	01:31:31	7.63	5956.54	65.13	187.37	2.05	895.48	9.78	0.150336	18	23	37	19	153	287.2	137.07	0.47	80.27	0.875
Centre	Centre	MIP (HMLD)	00:03:00	7.44	365.54	121.85	34.89	11.63	93.41	31.14	0.25554	3	3	3	2	19	18.89	15.83	0.84	25.1	8.37
Centre	Centre	DrillSegment1	00:10:00	7.44	1017.87	101.8	43.28	4.33	215.6	21.56	0.211815	4	5	7	4	35	51.33	34.54	0.67	25.1	2.51
Centre	Centre	DrillSegment2	00:10:00	6.37	732.45	73.25	24.74	2.47	95.92	9.59	0.130958	1	1	5	1	10	35.29	13.45	0.38	9.81	0.98
Centre	Centre	DrillSegment3	00:10:00	6.04	569.45	56.94	13.59	1.36	87.28	8.73	0.153271	2	3	2	2	17	27.05	12.73	0.47	0.6	0.06
Centre	Centre	DrillSegment4	00:10:00	5.98	590.11	59.02	6.89	0.69	87.56	8.76	0.148379	1	3	7	3	21	28.09	14.14	0.5	0	0
Centre	Centre	DrillSegment5	00:06:01	3.98	305.27	51.51	0	0	10.74	1.79	0.035182	0	1	1	1	9	13.76	5.06	0.37	0	0
Centre	Centre	DrillSegment6	00:10:00	7.63	720.6	72.05	40.11	4.01	126.36	12.64	0.175354	4	4	4	1	9	35	12.9	0.37	18.22	1.82
Centre	Centre	DrillSegment7	00:10:00	6.73	483.71	48.38	19.43	1.94	65.97	6.6	0.136383	2	2	5	3	21	23.07	13.71	0.59	10.72	1.07
Centre	Centre	DrillSegment8	00:10:00	7.33	560.76	56.07	32.98	3.3	94.43	9.44	0.168396	3	2	2	1	9	27.33	10.08	0.37	14.6	1.46
Centre	Centre	DrillSegment9	00:10:00	6.17	588.9	58.88	5.81	0.58	61.14	6.11	0.103821	1	2	2	2	14	27.4	9.1	0.33	1.22	0.12
Centre	Centre	DrillSegment10	00:05:30	5.55	387.4	70.46	0.56	0.1	50.47	9.18	0.130279	0	0	2	1	9	18.86	11.36	0.6	0	0
Centre	Centre	MIP (HMLD) 5 Mins	00:05:00	7.17	543.75	108.75	13.25	2.65	130.73	26.15	0.240423	1	3	5	3	25	27.48	18.48	0.67	9.25	1.85
No 8	No 8	First Half	00:46:01	6.98	3073.56	66.79	98.41	2.14	465.27	10.11	0.151378	7	26	22	23	157	147.47	86.84	0.59	77.1	1.68
No 8	No 8	Second Half	00:45:30	6.83	2831.14	62.35	66.34	1.46	376.14	8.27	0.132858	8	17	12	10	77	135	92.75	0.69	33.34	0.73
No 8	No 8	Total Game	01:31:31	6.98	5904.7	64.57	164.75	1.8	841.41	9.19	0.142498	15	43	34	33	234	282.47	179.59	0.64	110.44	1.205
No 8	No 8	MIP (HMLD)	00:03:00	6.98	389.15	129.72	63.95	21.32	88.75	29.58	0.228061	3	3	1	0	0	20.68	6.8	0.33	54.97	18.33
No 8	No 8	DrillSegment1	00:10:00	6.98	921.91	92.21	56.68	5.67	192.82	19.28	0.209153	2	10	8	6	44	45.54	27.49	0.6	47.71	4.77
No 8	No 8	DrillSegment2	00:10:00	6.5	734.95	73.5	17.79	1.78	79.45	7.94	0.108103	3	5	2	3	21	35.12	14.68	0.42	13.87	1.39
No 8	No 8	DrillSegment3	00:10:00	5.8	616.4	61.63	1.69	0.17	93.63	9.36	0.151898	0	7	5	6	40	29.45	18.85	0.64	0.58	0.06
No 8	No 8	DrillSegment4	00:10:00	6.27	508.49	50.86	21.14	2.11	74.31	7.43	0.146139	2	3	6	6	37	24.11	18.68	0.77	14.95	1.5
No 8	No 8	DrillSegment5	00:06:01	5.59	291.81	48.49	1.11	0.18	25.05	4.16	0.0858435	0	1	1	2	15	13.26	7.13	0.54	0	0
No 8	No 8	DrillSegment6	00:10:00	6.83	788.31	78.82	53.4	5.34	131.44	13.14	0.166736	5	5	3	2	15	39.24	11.92	0.3	30.44	3.04
No 8	No 8	DrillSegment7	00:10:00	4.8	443.15	44.44	0	0	29	2.9	0.0654406	0	0	0	1	9	20.24	15.93	0.79	0	0
No 8	No 8	DrillSegment8	00:10:00	5.62	591.76	59.17	2.23	0.22	94.77	9.48	0.160149	1	4	3	1	7	28.24	10.36	0.37	0	0
No 8	No 8	DrillSegment9	00:10:00	5.91	615.83	61.98	7.94	0.8	54.26	5.43	0.0881087	1	6	4	3	23	28.11	32.72	1.16	2.9	0.29
No 8	No 8	DrillSegment10	00:05:30	5.63	392.09	71.31	2.78	0.51	66.68	12.12	0.170063	1	2	2	3	23	19.17	21.82	1.14	0	0
No 8	No 8	MIP (HMLD) 5 Mins	00:05:00	6.98	520.63	104.2	71.07	14.22	120.36	24.07	0.231181	4	7	4	2	14	26.82	12.79	0.48	60.42	12.09
Back Three	Winger	First Half	00:46:01	9	3189.71	69.32	210.38	4.57	480.36	10.44	0.150597	14	9	20	7	64	153.47	124.03	0.81	119.57	2.6
Back Three	Winger	Second Half	00:45:30	9.29	3158.12	69.41	255.33	5.61	636.93	14	0.20168	14	12	25	9	75	156.8	150.86	0.96	157.96	3.47
Back Three	Winger	Total Game	01:31:31	9.29	6347.83	69.365	465.71	5.09	1117.29	12.22	0.176011	28	21	45	16	139	310.27	274.89	0.885	277.53	3.035
Back Three	Winger	MIP (HMLD)	00:03:00	6.58	403.99	134.59	25.01	8.33	112.01	37.34	0.277259	3	2	1	1	10	21.33	17.86	0.84	3.23	1.08
Back Three	Winger	DrillSegment1	00:10:00	7.58	936.46	93.66	65	6.5	145.34	14.53	0.155202	5	4	6	2	18	46.02	37.75	0.82	22.64	2.26
Back Three	Winger	DrillSegment2	00:10:00	9	682.57	68.27	96.83	9.68	143.73	14.37	0.210572	3	0	2	2	24	34.31	32.26	0.94	78.01	7.8
Back Three	Winger	DrillSegment3	00:10:00	6.46	570.04	56.99	7.48	0.75	37.48	3.75	0.0657498	1	0	1	1	9	25.86	17.46	0.68	3.85	0.38
Back Three	Winger	DrillSegment4	00:10:00	6.71	643.25	64.34	24.68	2.47	103.98	10.4	0.161648	4	2	8	2	13	30.6	26.69	0.87	3.32	0.33
Back Three	Winger	DrillSegment5	00:06:01	6.9	357.38	59.38	16.39	2.72	49.83	8.28	0.139431	1	3	3	0	0	16.69	9.88	0.59	11.74	1.95
Back Three	Winger	DrillSegment6	00:10:00	8.34	843.46	84.33	93.88	9.39	174.8	17.48	0.207242	6	5	6	3	27	43.08	36.2	0.84	41.36	4.14
Back Three	Winger	DrillSegment7	00:10:00	6.86	568.03	56.82	26.27	2.63	114.81	11.48	0.20212	3	2	4	2	18	27.71	28.77	1.04	4.58	0.46
Back Three	Winger	DrillSegment8	00:10:00	8.04	604.32	60.41	49.2	4.92	109.6	10.96	0.181361	2	1	4	0	0	29.29	23.04	0.79	42.03	4.2
Back Three	Winger	DrillSegment9	00:10:00	7.61	754.37	75.42	19.58	1.96	141.88	14.19	0.188077	1	2	6	2	14	36.64	31.93	0.87	15.06	1.51
Back Three	Winger	DrillSegment10	00:05:30	9.29	387.95	70.58	66.41	12.08	95.84	17.43	0.247042	2	2	5	2	16	20.07	30.91	1.54	54.92	9.99
Back Three	Winger	MIP (HMLD) 5 Mins	00:05:00	7.51	474.94	95.02	68.69	13.74	143.51	28.7	0.302164	4	3	3	1	8	25.24	22.15	0.88	28.98	5.8
Second Row	Lock	First Half	00:07:28	5.25	465.72	62.37	0	0	39.99	5.36	0.085867	0	3	5	3	19	22.16	16.25	0.73	13.79	1.85
Second Row	Lock	Second Half	00:45:30	7	2439.09	53.61	30.27	0.67	186.84	4.11	0.0766023	2	7	11	15	104	112.88	95.71	0.85	90.3	1.98
Second Row	Lock	Total Game	00:52:58	7	2904.81	57.99	30.27	0.335	226.83	4.735	0.0780877	2	10	16	18	123	135.04	111.96	0.79	104.09	1.915
Second Row	Lock	MIP (HMLD)	00:03:00	7	289.57	96.58	30.27	10.1	45.17	15.06	0.15599	2	1	2	1	7	14.39	15.15	1.05	43.39	14.48
Second Row	Lock	DrillSegment5	00:07:28	5.25	465.72	62.37	0	0	39.99	5.36	0.085867	0	3	5	3	19	22.16	16.25	0.73	13.79	1.85
Second Row	Lock	DrillSegment6	00:10:00	7	674.07	67.4	30.27	3.03	60.5	6.05	0.0897533	2	1	3	2	16	32.1	25.35	0.79	43.94	4.39
Second Row	Lock	DrillSegment7	00:10:00	4.77	403.51	40.36	0	0	14.81	1.48	0.0367029	0	1	0	4	25	18.11	21.13	1.17	2.33	0.23
Second Row	Lock	DrillSegment8	00:10:00	5.13	474.71	47.46	0	0	30.57	3.06	0.0643972	0	0	2	4	25	21.57	14.61	0.68	13.82	1.38
Second Row	Lock	DrillSegment9	00:10:00	5.4	635.24	63.51	0	0	54.32	5.43	0.085511	0	3	3	2	15	29.77	20.81	0.7	25.42	2.54
Second Row	Lock	DrillSegment10	00:05:30	5.02	251.57	45.75	0	0	26.65	4.85	0.105935	0	2	3	3	24	11.33	13.81	1.22	4.79	0.87
Second Row	Lock	MIP (HMLD) 5 Mins	00:05:00	7	401.05	80.26	30.27	6.06	53.65	10.73	0.133774	2	1	2	1	7	19.77	17.99	0.91	43.94	8.79
Back Row	Flanker	First Half	00:46:01	7.92	3075.56	67.21	119.59	2.61	418.86	9.1	0.13619	8	17	26	19	143	147.04	120.93	0.82	158.47	3.46
Back Row	Flanker	Second Half	00:45:30	6.98	2827.54	62.14	61.53	1.35	349.88	7.69	0.12374	9	17	17	30	137	132.43	817.56	6.17	84.82	1.86
Back Row	Flanker	Total Game	01:31:31	7.92	5903.1	64.675	181.12	1.98	768.74	8.395	0.130226	17	34	43	49	280	279.47	938.49	3.495	243.29	2.66
Back Row	Flanker	MIP (HMLD)	00:03:00	6.98	296.68	98.89	28.79	9.6	67.33	22.44	0.226945	2	1	0	0	0	15.37	6.24	0.41	37.42	12.48
Back Row	Flanker	DrillSegment1	00:10:00	5.76	851.66	85.18	7.89	0.79	98.23	9.82	0.115339	1	3	8	4	27	40.89	26.59	0.65	20.3	2.03
Back Row	Flanker	DrillSegment2	00:10:00	6.98	752.12	75.21	45.36	4.54	94.16	9.42	0.125193	2	3	3	1	7	35.8	14.97	0.42	55.6	5.56
Back Row	Flanker	DrillSegment3	00:10:00	7.92	572.54	57.47	28.14	2.82	66.86	6.69	0.116778	2	4	2	4	30	26.93	24.77	0.92	31.93	3.21
Back Row	Flanker	DrillSegment4	00:10:00	6.23	590.57	60.37	24.85	2.54	107.34	10.73	0.181757	2	4	8	7	58	28.73	44.7	1.56	36.75	3.76
Back Row	Flanker	DrillSegment5	00:06:01	6.51	308.66	51.29	13.35	2.22	52.27	8.69	0.169345	1	3	5	3	21	14.69	9.9	0.67	13.9	2.31
Back Row	Flanker	DrillSegment6	00:10:00	6.49	645.15	64.5	21.28	2.13	79.46	7.95	0.123165	2	4	4	8	41	30.06	180.24	6	26.71	2.67
Back Row	Flanker	DrillSegment7	00:10:00	4.71	493.31	49.34	0	0	47.88	4.79	0.0970586	0	2	3	8	28	22.27	228.92	10.28	0	0
Back Row	Flanker	DrillSegment8	00:10:00	5.96	581.12	58.1	6.87	0.69	61.37	6.14	0.105606	2	3	3	11	44	27.43	38.34	1.4	11.75	1.18
Back Row	Flanker	DrillSegment9	00:10:00	6.98	673.41	67.33	20.47	2.05	90.5	9.05	0.134391	4	6	4	2	17	31.52	289.87	9.2	29.13	2.91
Back Row	Flanker	DrillSegment10	00:05:30	6.36	434.55	79.03	12.91	2.35	70.68	12.85	0.162651	1	2	3	1	7	21.15	80.19	3.79	17.24	3.14
Back Row	Flanker	MIP (HMLD) 5 Mins	00:05:00	6.98	491.99	98.43	29.91	5.98	99.91	19.98	0.203073	2	2	2	1	7	25.01	14.94	0.6	43.94	8.79
Back Three	Winger	First Half	00:46:01	9.82	2935.9	63.8	184.72	4.01	539.59	11.73	0.18379	10	30	32	3	21	144.07	35.89	0.25	106.49	2.31
Back Three	Winger	Second Half	00:30:17	8.03	2068.85	68.32	146.85	4.85	334.59	11.05	0.161728	10	11	17	5	42	100.09	33.53	0.33	54.46	1.8
Back Three	Winger	Total Game	01:16:18	9.82	5004.75	66.06	331.57	4.43	874.18	11.39	0.17467	20	41	49	8	63	244.16	69.42	0.29	160.95	2.055
Back Three	Winger	MIP (HMLD)	00:03:00	9.82	329.58	109.86	56.24	18.75	121.33	40.44	0.368135	1	3	1	0	0	19.15	6.08	0.32	53.29	17.77
Back Three	Winger	DrillSegment1	00:10:00	9.82	884.76	88.49	70.97	7.1	199.49	19.95	0.225474	2	8	8	1	9	45.63	16.03	0.35	59.44	5.95
Back Three	Winger	DrillSegment2	00:10:00	7.23	661.57	66.16	33.33	3.33	113.88	11.39	0.172136	2	5	7	0	0	32.58	6.85	0.21	12.3	1.23
Back Three	Winger	DrillSegment3	00:10:00	7.73	601.65	60.15	36.45	3.64	105.98	10.6	0.176149	3	5	6	1	6	29.1	5.73	0.2	20.78	2.08
Back Three	Winger	DrillSegment4	00:10:00	6.84	496.44	49.65	34.2	3.42	88.78	8.88	0.178833	2	10	9	1	6	23.49	5.58	0.24	12	1.2
Back Three	Winger	DrillSegment5	00:06:01	6.58	291.48	48.43	9.77	1.62	31.46	5.23	0.107932	1	2	2	0	0	13.27	1.69	0.13	1.97	0.33
Back Three	Winger	DrillSegment6	00:10:00	7.55	838.67	83.85	68.18	6.82	141.79	14.18	0.169065	5	3	6	3	27	41.38	18.62	0.45	30.82	3.08
Back Three	Winger	DrillSegment7	00:10:00	6.73	506.92	50.7	16.62	1.66	46.71	4.67	0.0921447	2	2	6	1	7	22.93	2.73	0.12	0.67	0.07
Back Three	Winger	DrillSegment8	00:10:00	8.03	702.22	70.21	62.05	6.2	146.08	14.61	0.208026	3	6	5	1	8	34.77	12.04	0.35	22.96	2.3
Back Three	Winger	DrillSegment9	00:00:17	3.37	21.03	74.23	0	0	0	0	0	0	0	0	0	0	1	0.15	0.15	0	0
Back Three	Winger	MIP (HMLD) 5 Mins	00:05:00	9.82	519.21	103.84	66.12	13.22	136.03	27.21	0.261994	1	4	1	0	0	28.55	8.23	0.29	59.44	11.88
Fly Half	Fly Half	First Half	00:46:01	6.89	3424.57	74.42	101.7	2.21	361.54	7.86	0.105572	12	13	8	10	74	161.05	66.46	0.41	87.78	1.91
Fly Half	Fly Half	Second Half	00:05:29	6.93	489.62	89.27	11.72	2.14	66.27	12.09	0.13535	2	2	2	1	10	23.82	12.65	0.53	10.05	1.83
Fly Half	Fly Half	Total Game	00:51:30	6.93	3914.19	81.845	113.42	2.175	427.81	9.975	0.109297	14	15	10	11	84	184.87	79.11	0.47	97.83	1.87
Fly Half	Fly Half	MIP (HMLD)	00:03:00	6.33	348.21	116.07	20.53	6.84	75.09	25.03	0.215646	4	3	3	3	25	17.45	9.16	0.52	17.7	5.9
Fly Half	Fly Half	DrillSegment1	00:10:00	6.33	983.81	98.42	25.72	2.57	143.95	14.4	0.146319	5	4	4	5	38	47.85	29.66	0.62	21.24	2.13
Fly Half	Fly Half	DrillSegment2	00:10:00	6.89	750.05	75	36.96	3.7	65.5	6.55	0.0873275	2	1	1	0	0	34.87	6.81	0.2	33.64	3.36
Fly Half	Fly Half	DrillSegment3	00:10:00	6.17	679.25	67.91	7.63	0.76	42.58	4.26	0.0626868	1	1	1	1	5	31.2	5.79	0.19	6.53	0.65
Fly Half	Fly Half	DrillSegment4	00:10:00	6.58	636.61	63.67	31.38	3.14	83.81	8.38	0.13165	4	4	2	4	32	30.25	21.69	0.72	26.39	2.64
Fly Half	Fly Half	DrillSegment5	00:06:01	5.06	374.86	62.29	0	0	25.71	4.27	0.0685856	0	3	0	0	0	16.88	2.51	0.15	0	0
Fly Half	Fly Half	MIP (HMLD) 5 Mins	00:05:00	6.33	492.22	98.55	21.66	4.34	91.15	18.23	0.185181	4	3	3	4	30	24.05	16.87	0.7	18.28	3.66
Front Row	Prop	First Half	00:46:01	7.78	3036.48	66.26	51.21	1.12	426.54	9.27	0.140472	4	11	16	18	121	146.39	157.64	1.08	98.06	2.13
Front Row	Prop	Second Half	00:30:17	5.78	1662.56	56.79	3.37	0.12	172.97	5.71	0.104038	0	7	11	6	44	77.81	85.91	1.1	10.2	0.34
Front Row	Prop	Total Game	01:16:18	7.78	4699.04	61.525	54.58	0.62	599.51	7.49	0.127581	4	18	27	24	165	224.2	243.55	1.09	108.26	1.235
Front Row	Prop	MIP (HMLD)	00:03:00	5.52	303.91	101.3	0.55	0.18	70.33	23.44	0.231417	0	1	4	4	27	15.14	19.23	1.27	4.25	1.42
Front Row	Prop	DrillSegment1	00:10:00	5.69	909.22	90.94	1.12	0.11	147.86	14.79	0.162623	0	2	9	7	49	44.52	49	1.1	9	0.9
Front Row	Prop	DrillSegment2	00:10:00	7.78	640.09	64.01	43.8	4.38	108.74	10.87	0.169882	3	1	2	3	19	31.56	24.87	0.79	72.82	7.28
Front Row	Prop	DrillSegment3	00:10:00	5.92	574.17	58.51	6.29	0.64	88.68	8.87	0.154449	1	4	3	3	21	27.5	37.6	1.37	12.63	1.29
Front Row	Prop	DrillSegment4	00:10:00	5.2	611.44	61.15	0	0	46.01	4.6	0.0752486	0	1	1	2	14	28.8	31.54	1.1	3.61	0.36
Front Row	Prop	DrillSegment5	00:06:01	4.84	301.56	50.11	0	0	35.25	5.86	0.116892	0	3	1	3	18	14.02	14.63	1.04	0	0
Front Row	Prop	DrillSegment6	00:10:00	5.78	647.75	65.41	3.37	0.34	74.95	7.5	0.115708	0	3	3	1	2	30.92	31.1	1.01	10.2	1.03
Front Row	Prop	DrillSegment7	00:10:00	4.8	473.35	47.63	0	0	40.78	4.08	0.0861519	0	3	1	3	25	21.67	23.11	1.07	0	0
Front Row	Prop	DrillSegment8	00:10:00	4.76	525.97	57.47	0	0	57.25	5.72	0.108847	0	1	7	2	17	24.52	31.55	1.29	0	0
Front Row	Prop	DrillSegment9	00:00:17	2.77	15.5	54.7	0	0	0	0	0	0	0	0	0	0	0.69	0.15	0.22	0	0
Front Row	Prop	MIP (HMLD) 5 Mins	00:05:00	5.69	466.15	93.26	1.12	0.22	97.35	19.47	0.208838	0	1	6	5	34	22.76	30.19	1.33	6.42	1.28
Second Row	Lock	First Half	00:46:01	6.23	2986.89	64.91	48.6	1.06	350.95	7.63	0.117497	5	19	18	0	0	143.61	100.6	0.7	2.45	0.05
Second Row	Lock	Second Half	00:45:30	6.02	2574.66	56.59	11.37	0.25	217.75	4.79	0.0845743	2	10	11	0	0	120.41	81.99	0.68	0.6	0.01
Second Row	Lock	Total Game	01:31:31	6.23	5561.55	60.75	59.97	0.655	568.7	6.21	0.102256	7	29	29	0	0	264.02	182.59	0.69	3.05	0.03
Second Row	Lock	MIP (HMLD)	00:03:00	6.01	207.77	69.22	23.32	7.77	43.7	14.57	0.210329	2	2	0	0	0	10.7	3.31	0.31	0.6	0.2
Second Row	Lock	DrillSegment1	00:10:00	5.38	868.81	86.9	0	0	89.57	8.96	0.103095	0	6	6	0	0	42.13	29.15	0.69	0	0
Second Row	Lock	DrillSegment2	00:10:00	6.01	627.67	62.77	23.32	2.33	85.58	8.56	0.136346	2	6	1	0	0	30.49	12.66	0.42	0.6	0.06
Second Row	Lock	DrillSegment3	00:10:00	5.91	603.13	60.3	9.59	0.96	76.52	7.65	0.126871	1	3	4	0	0	29.25	25.78	0.88	0	0
Second Row	Lock	DrillSegment4	00:10:00	6.23	566.1	56.62	15.69	1.57	75.72	7.57	0.133757	2	2	7	0	0	26.88	20.24	0.75	1.85	0.19
Second Row	Lock	DrillSegment5	00:06:01	5.48	321.18	53.37	0	0	23.56	3.92	0.0733545	0	2	0	0	0	14.87	12.78	0.86	0	0
Second Row	Lock	DrillSegment6	00:10:00	6.02	630.61	63.05	10.81	1.08	70.79	7.08	0.112256	2	1	4	0	0	29.96	13.21	0.44	0.6	0.06
Second Row	Lock	DrillSegment7	00:10:00	4.59	439.4	43.95	0	0	14.69	1.47	0.033432	0	1	1	0	0	20.08	11.26	0.56	0	0
Second Row	Lock	DrillSegment8	00:10:00	5.3	514.94	51.49	0	0	47.61	4.76	0.0924574	0	2	2	0	0	24.27	21.89	0.9	0	0
Second Row	Lock	DrillSegment9	00:10:00	5.57	624.68	62.46	0.56	0.06	60.81	6.08	0.0973458	0	5	2	0	0	29.08	24.74	0.85	0	0
Second Row	Lock	DrillSegment10	00:05:30	4.79	365.02	66.39	0	0	23.85	4.34	0.0653389	0	1	2	0	0	17.01	10.88	0.64	0	0
Second Row	Lock	MIP (HMLD) 5 Mins	00:05:00	6.01	373.51	74.7	22.75	4.55	72.58	14.52	0.194319	2	4	1	0	0	18.76	6.41	0.34	0.6	0.12
Scrum Half	Scrum Half	DrillSegment1	00:10:00	6.73	887.55	88.73	19.06	1.91	150.94	15.09	0.17	1	8	8	4	30	42.81	46.94	1.1	13.93	1.39
Scrum Half	Scrum Half	DrillSegment10	00:05:30	6	469.01	85.3	10.29	1.87	65.69	11.94	0.14	1	1	4	2	12	22.86	22.75	1	1.79	0.33
Scrum Half	Scrum Half	DrillSegment2	00:10:00	8.08	943.11	94.33	116.52	11.65	198.09	19.81	0.21	5	3	3	2	22	47.95	50.68	1.06	60.43	6.04
Scrum Half	Scrum Half	DrillSegment3	00:10:00	5.96	654.4	65.43	21.63	2.16	106.65	10.66	0.16	3	2	0	1	8	31.17	19.54	0.63	2.38	0.24
Scrum Half	Scrum Half	DrillSegment4	00:10:00	8.07	656.17	65.61	27.08	2.71	154.97	15.5	0.24	2	6	7	5	38	32.54	37.15	1.14	20.21	2.02
Scrum Half	Scrum Half	DrillSegment5	00:08:00	5.98	484.51	60.56	5.7	0.71	76.8	9.6	0.16	1	2	4	4	35	23.21	46.31	2	1.19	0.15
Scrum Half	Scrum Half	DrillSegment6	00:10:00	6.81	933.67	93.35	118.46	11.84	229.79	22.98	0.25	7	7	9	3	25	48.32	32.89	0.68	52.34	5.23
Scrum Half	Scrum Half	DrillSegment7	00:10:00	6.5	569.4	56.96	32.15	3.22	81.08	8.11	0.14	3	1	5	2	18	27.02	20.94	0.77	25.24	2.52
Scrum Half	Scrum Half	DrillSegment8	00:10:00	7.31	728.2	72.8	26.54	2.65	138.53	13.85	0.19	3	1	8	2	17	35.05	37.9	1.08	14	1.4
Scrum Half	Scrum Half	DrillSegment9	00:10:00	6.02	811.04	81.08	28.34	2.83	137.41	13.74	0.17	4	4	7	1	8	38.64	32.88	0.85	1.19	0.12
Scrum Half	Scrum Half	First Half	00:48:00	8.08	3625.68	75.53	189.98	3.96	687.45	14.32	0.19	12	21	22	16	133	177.67	200.6	1.13	98.15	2.04
Scrum Half	Scrum Half	Second Half	00:45:30	7.31	3511.12	77.17	215.78	4.74	652.5	14.34	0.19	18	14	33	10	81	171.88	147.38	0.86	94.56	2.08
Scrum Half	Scrum Half	Total Game	01:33:30	8.08	7136.8	76.35	405.76	4.35	1339.95	14.33	0.1878	30	35	55	26	214	349.55	347.98	0.995	192.71	2.06
Back Three	Full Back	DrillSegment10	00:00:01	1.09	0.92	61.57	0	0	0	0	0	0	0	0	0	0	0.04	0	0	0	0
Back Three	Full Back	DrillSegment6	00:10:00	6.49	716.68	71.69	54.84	5.49	120.66	12.07	0.17	3	3	3	3	21	35.41	16.28	0.46	78.22	7.82
Back Three	Full Back	DrillSegment7	00:10:00	7.23	762.1	76.18	42.33	4.23	142.94	14.29	0.19	2	0	6	2	17	37.74	20.16	0.53	67.68	6.77
Back Three	Full Back	DrillSegment8	00:10:00	5.46	704.6	70.48	0	0	72.75	7.28	0.1	0	4	4	1	7	33.08	6.6	0.2	4.74	0.47
Back Three	Full Back	DrillSegment9	00:10:00	6.01	836.04	83.58	6.85	0.68	121.37	12.14	0.15	1	3	5	2	14	40.04	17.39	0.43	64.49	6.45
Back Three	Full Back	Second Half	00:40:01	7.23	3020.34	75.48	104.02	2.6	457.72	11.44	0.15	6	10	18	8	60	146.31	60.43	0.41	215.12	5.38
Centre	Centre	DrillSegment10	00:05:13	6.43	450.04	86.27	21.95	4.21	81.88	15.7	0.18	2	1	3	1	6	22.37	8.23	0.37	3.19	0.61
Centre	Centre	DrillSegment9	00:10:00	6.81	710.65	71.05	40.44	4.04	99.32	9.93	0.14	3	3	6	0	0	33.96	11.67	0.34	17.72	1.77
Centre	Centre	Second Half	00:15:13	6.81	1160.69	76.28	62.38	4.1	181.2	11.91	0.16	5	4	9	1	6	56.33	19.9	0.35	20.92	1.37
No 8	No 8	DrillSegment1	00:10:00	5.98	777.51	77.74	10.84	1.08	113.53	11.35	0.15	2	5	13	7	52	37.59	33.71	0.9	34.91	3.49
No 8	No 8	DrillSegment10	00:05:30	6.56	411.63	74.86	35.42	6.44	84.25	15.32	0.2	1	3	7	4	30	20.73	18.09	0.87	49.29	8.96
No 8	No 8	DrillSegment2	00:10:00	6.05	875.73	87.59	22.74	2.27	106.96	10.7	0.12	3	6	2	2	17	42.31	27.6	0.65	38.19	3.82
No 8	No 8	DrillSegment3	00:10:00	5.93	508.68	50.86	23.84	2.38	64.7	6.47	0.13	2	5	3	2	11	24.26	14.06	0.58	40.91	4.09
No 8	No 8	DrillSegment4	00:10:00	7.12	628.56	62.85	34.38	3.44	120.59	12.06	0.19	3	5	8	5	35	30.9	22.48	0.73	42.89	4.29
No 8	No 8	DrillSegment5	00:08:00	6.78	473.62	59.2	16.77	2.1	69.67	8.71	0.15	2	6	8	4	30	22.08	19.62	0.89	22.59	2.82
No 8	No 8	DrillSegment6	00:10:00	6.14	736.29	73.62	51.9	5.19	143.2	14.32	0.19	4	3	8	2	15	36.57	21.56	0.59	77.02	7.7
No 8	No 8	DrillSegment7	00:10:00	6.13	450.49	45.06	19.5	1.95	67.19	6.72	0.15	1	2	3	3	19	21.17	12.38	0.58	28.07	2.81
No 8	No 8	DrillSegment8	00:10:00	6.17	624.2	62.41	32.32	3.23	127.7	12.77	0.2	3	2	7	2	17	30.47	20.87	0.68	44.56	4.46
No 8	No 8	DrillSegment9	00:10:00	6.64	742.21	74.21	26.46	2.65	113.93	11.39	0.15	3	7	7	4	27	35.37	26.69	0.75	39.27	3.93
No 8	No 8	First Half	00:48:00	7.12	3264.11	68	108.57	2.26	475.45	9.91	0.15	12	27	34	20	146	157.15	117.47	0.75	179.49	3.74
No 8	No 8	Second Half	00:45:30	6.64	2964.75	65.16	165.6	3.64	536.27	11.79	0.18	12	17	32	15	109	144.32	99.59	0.69	238.21	5.24
No 8	No 8	Total Game	01:33:30	7.12	6228.86	66.58	274.17	2.95	1011.72	10.85	0.1624	24	44	66	35	255	301.47	217.06	0.72	417.7	4.49
Second Row	Lock	DrillSegment1	00:10:00	5.54	848.38	84.85	1.62	0.16	67.04	6.7	0.08	0	3	3	5	35	39.67	35.24	0.89	11.11	1.11
Second Row	Lock	DrillSegment2	00:10:00	6.78	663.89	66.39	25.4	2.54	72.25	7.22	0.11	1	4	2	2	13	32.16	16.17	0.5	64.87	6.49
Second Row	Lock	DrillSegment3	00:10:00	5.23	544.08	54.4	0	0	34.43	3.44	0.06	0	2	3	1	9	25.19	20.19	0.8	17.4	1.74
Second Row	Lock	DrillSegment4	00:08:33	5.56	426.6	49.89	1.11	0.13	32.43	3.79	0.08	0	3	2	1	7	19.77	8.59	0.43	16.03	1.87
Second Row	Lock	First Half	00:38:33	6.78	2482.95	64.41	28.13	0.73	206.15	5.35	0.08	1	12	10	9	64	116.78	80.19	0.69	109.41	2.84
Scrum Half	Scrum Half	MIP (HMLD)	00:03:00	6.81	319.5	106.56	76.69	25.58	113.83	37.94	0.36	4	1	2	0	0	17.74	9.25	0.52	34.98	11.66
Back Three	Full Back	MIP (HMLD)	00:03:00	7.23	417.07	139.1	42.33	14.12	110.5	36.83	0.26	2	0	5	1	9	21.97	7.56	0.34	66.67	22.22
Centre	Centre	MIP (HMLD)	00:03:00	6.43	326.86	108.95	21.95	7.32	71.78	23.93	0.22	2	0	3	1	6	16.8	6.38	0.38	3.19	1.06
No 8	No 8	MIP (HMLD)	00:03:00	6.11	264.54	88.28	39.22	13.09	83.3	27.77	0.31	2	0	2	0	0	14.26	7.14	0.5	56.91	18.98
Second Row	Lock	MIP (HMLD)	00:03:00	6.78	246.45	82.24	25.4	8.48	55.16	18.39	0.22	1	3	2	1	6	12.79	6.58	0.51	62.96	21
Scrum Half	Scrum Half	MIP (HMLD) 5 Mins	00:05:00	6.81	513.88	102.71	102.91	20.57	177.94	35.59	0.35	5	5	5	1	9	28.1	18.6	0.66	44.77	8.95
Back Three	Full Back	MIP (HMLD) 5 Mins	00:05:00	7.23	456.78	91.36	42.33	8.47	110.5	22.1	0.24	2	0	5	1	9	23.57	7.57	0.32	66.67	13.34
Centre	Centre	MIP (HMLD) 5 Mins	00:05:00	6.43	433.36	86.67	21.95	4.39	81.39	16.28	0.19	2	1	3	1	6	21.54	7.57	0.35	3.19	0.64
No 8	No 8	MIP (HMLD) 5 Mins	00:05:00	6.14	406.95	81.36	47.96	9.59	115.62	23.12	0.28	3	0	3	0	0	21.52	10.75	0.5	71.46	14.29
Second Row	Lock	MIP (HMLD) 5 Mins	00:05:00	6.78	410.58	82.09	17.33	3.46	63.58	12.72	0.15	1	3	2	2	13	20.43	11.92	0.58	51.67	10.33
Front Row	Prop	First Half	00:48:00	5.65	3330.5	69.72	8.97	0.19	389.7	8.12	0.12	2	23	27	0	0	160.49	179.55	1.12	73.84	1.55
Front Row	Prop	Second Half	00:45:31	5.64	2700.83	59.79	5.59	0.12	231.62	5.09	0.09	1	8	18	0	0	127.36	177.33	1.39	21.88	0.48
Front Row	Prop	Total Game	01:33:31	5.65	6031.33	64.755	14.56	0.155	621.32	6.605	0.103015	3	31	45	0	0	287.85	356.88	1.255	95.72	1.015
Front Row	Prop	DrillSegment1	00:10:00	5.27	902.97	90.3	0	0	118.9	11.89	0.13	0	3	12	0	0	43.43	62.99	1.45	7.64	0.76
Front Row	Prop	DrillSegment2	00:10:00	5.51	869.69	87.01	0.55	0.06	106.39	10.64	0.12	0	4	3	0	0	43.05	30.99	0.72	29.87	2.99
Front Row	Prop	DrillSegment3	00:10:00	5.59	507.12	50.84	2.79	0.28	56.65	5.66	0.11	1	5	3	0	0	24.25	19.1	0.79	15.45	1.55
Front Row	Prop	DrillSegment4	00:10:00	5.65	583.27	59.58	5.63	0.58	45.01	4.5	0.08	1	6	4	0	0	27.51	36.04	1.31	13.05	1.33
Front Row	Prop	DrillSegment5	00:08:00	5.41	467.3	58.42	0	0	62.75	7.84	0.13	0	5	5	0	0	22.24	30.44	1.37	7.82	0.98
Front Row	Prop	DrillSegment6	00:10:00	5.64	625.29	62.95	5.59	0.56	73.6	7.36	0.12	1	2	3	0	0	30.35	31.5	1.04	20.42	2.06
Front Row	Prop	DrillSegment7	00:10:00	5	593.86	59.94	0	0	47.07	4.71	0.08	0	1	4	0	0	27.65	36.71	1.33	0.5	0.05
Front Row	Prop	DrillSegment8	00:10:00	4.95	493.04	49.82	0	0	34.18	3.42	0.07	0	1	2	0	0	22.85	39.86	1.74	0	0
Front Row	Prop	DrillSegment9	00:10:00	5.07	647.55	64.75	0	0	54.62	5.46	0.08	0	4	4	0	0	30.58	48.27	1.58	0.96	0.1
Front Row	Prop	DrillSegment10	00:05:31	4.44	340.53	62.79	0	0	22.16	4.02	0.07	0	0	5	0	0	15.91	20.99	1.32	0	0
Front Row	Prop	MIP (HMLD)	00:03:00	5.25	370.1	123.5	0	0	63.52	21.17	0.17	0	1	4	0	0	18.35	22.1	1.2	2.56	0.85
Front Row	Prop	MIP (HMLD) 5 Mins	00:05:00	5.27	515.12	103.06	0	0	87.58	17.52	0.17	0	1	8	0	0	25.42	34.44	1.35	6.12	1.22
Front Row	Hooker	Second Half	00:24:06	6.36	1401.18	58.14	17.9	0.74	213.86	8.87	0.15	3	11	12	0	0	66.67	70.79	1.06	17.9	0.74
Front Row	Hooker	DrillSegment1	00:10:00	6.1	501.13	50.11	12.59	1.26	82.16	8.22	0.16	2	4	2	0	0	23.94	22.42	0.94	12.59	1.26
Front Row	Hooker	DrillSegment2	00:10:00	6.36	567.29	56.75	5.3	0.53	87.07	8.71	0.15	1	4	5	0	0	26.74	31.97	1.2	5.3	0.53
Front Row	Hooker	DrillSegment3	00:04:06	4.96	332.67	81.17	0	0	44.62	10.88	0.13	0	3	5	0	0	15.99	16.4	1.03	0	0
Front Row	Hooker	MIP (HMLD)	00:03:00	5.46	268.12	89.37	0	0	49.34	16.45	0.18	0	2	5	0	0	13.08	19.77	1.51	0	0
Front Row	Hooker	MIP (HMLD) 5 Mins	00:05:00	6.36	362.65	72.55	5.3	1.06	72.23	14.45	0.2	1	3	2	0	0	17.64	16.52	0.94	5.3	1.06
Second Row	Lock	Second Half	00:16:17	7.19	1286.75	79.01	50.5	3.07	221.78	13.62	5.8	6	4	10	3	27	62.99	132.72	2.11	74.05	4.55
Second Row	Lock	Total Game	00:16:17	7.19	1286.75	79.01	50.5	3.07	221.78	13.62	5.8	6	4	10	3	27	62.99	132.72	2.11	74.05	4.55
Second Row	Lock	DrillSegment9	00:10:00	7.19	671.79	67.19	39.03	3.9	118.2	11.82	5.68	4	0	5	2	18	32.88	62.03	1.89	54.52	5.45
Second Row	Lock	DrillSegment10	00:06:17	6.19	614.96	97.79	11.01	1.75	103.59	16.48	5.94	2	4	5	1	9	30.11	70.69	2.35	19.53	3.11
Second Row	Lock	MIP (HMLD)	00:03:00	7.19	360.99	120.39	38.48	12.83	105.93	35.31	0.293443	4	0	4	0	0	19.38	51.65	2.67	53.44	17.81
Second Row	Lock	MIP (HMLD)5 mins	00:05:00	7.19	376.13	75.25	38.48	7.7	105.93	21.19	0.281631	4	0	4	0	0	20	54.75	2.74	53.44	10.69
Back Three	Winger	First Half	00:48:36	7.51	3539.54	72.84	375.03	7.72	606.72	12.48	0.171412	22	16	20	13	111	173.13	318.37	1.84	131.02	2.7
Back Three	Winger	Second Half	00:47:17	9.58	3063.11	64.78	189.9	4.02	406.46	8.6	0.132695	12	7	18	9	73	144.66	168.51	1.16	78.84	1.67
Back Three	Winger	Total Game	01:35:53	9.58	6602.65	68.81	564.93	5.87	1013.18	10.54	0.153451	34	23	38	22	184	317.79	486.88	1.5	209.86	2.185
Back Three	Winger	DrillSegment1	00:10:00	6.91	619.72	61.98	77.74	7.77	120.11	12.01	0.193813	4	5	3	4	36	30.26	60.5	2	19.56	1.96
Back Three	Winger	DrillSegment2	00:10:00	7.09	784.32	78.45	105.03	10.5	152.39	15.24	0.194296	6	3	2	2	17	38.9	75.37	1.94	22.62	2.26
Back Three	Winger	DrillSegment3	00:10:00	7.19	690.7	69.08	89.32	8.93	128.42	12.84	0.185927	4	4	4	2	22	34.29	63.99	1.87	51.69	5.17
Back Three	Winger	DrillSegment4	00:10:00	6.95	702.31	70.3	23.51	2.35	51.56	5.16	0.0734149	2	2	5	2	17	32.19	45.17	1.4	9.31	0.93
Back Three	Winger	DrillSegment5	00:08:36	7.51	742.09	86.29	79.42	9.23	154.23	17.93	0.207832	6	2	6	3	19	37.48	73.33	1.96	27.84	3.24
Back Three	Winger	DrillSegment6	00:10:00	6.2	614.09	61.42	7.01	0.7	52	5.2	0.0846781	1	1	4	2	12	27.75	25.82	0.93	0	0
Back Three	Winger	DrillSegment7	00:10:00	6.67	481.58	48.17	39.44	3.94	90.35	9.04	0.187612	4	1	4	2	19	22.5	27.19	1.21	6.45	0.65
Back Three	Winger	DrillSegment8	00:10:00	7.77	713.85	71.4	48.77	4.88	83.22	8.32	0.116579	1	1	3	1	8	34.44	39.45	1.15	17.58	1.76
Back Three	Winger	DrillSegment9	00:10:00	6.77	594.58	59.47	35.66	3.57	73.74	7.37	0.12402	2	1	2	0	0	27.54	25.75	0.94	18.46	1.85
Back Three	Winger	DrillSegment10	00:07:17	9.58	657.9	90.33	59.02	8.1	106.55	14.63	0.161955	4	3	5	4	34	32.38	50.29	1.55	36.35	4.99
Back Three	Winger	MIP (HMLD)	00:03:00	7.51	347.98	116.12	69.78	23.29	110.02	36.67	0.316168	4	1	4	1	8	18.67	44.08	2.36	27.84	9.29
Back Three	Winger	MIP (HMLD)5 mins	00:05:00	6.88	501.01	100.2	85.87	17.17	136.76	27.35	0.272969	5	2	1	3	28	26.23	65.43	2.49	12.36	2.47
Front Row	Prop	First Half	00:48:36	6.26	2768.71	57.05	7.13	0.15	200.55	4.13	0.0724345	1	9	15	18	149	128.39	244.93	1.91	18.1	0.37
Front Row	Prop	Second Half	00:26:16	6.66	1371.93	52.2	16.58	0.63	123.34	4.69	0.0899025	1	3	9	11	82	63.32	88.64	1.4	34.44	1.31
Front Row	Prop	Total Game	01:14:52	6.66	4140.64	54.625	23.71	0.39	323.89	4.41	0.0782222	2	12	24	29	231	191.71	333.57	1.655	52.54	0.84
Front Row	Prop	DrillSegment1	00:10:00	4.88	510.15	51.39	0	0	40.98	4.1	0.0803293	0	3	5	6	51	23.77	60.56	2.55	0	0
Front Row	Prop	DrillSegment2	00:10:00	5.35	593.92	59.4	0	0	35.95	3.6	0.06053	0	1	0	3	22	27.69	45.26	1.63	4.68	0.47
Front Row	Prop	DrillSegment3	00:10:00	4.99	535.65	53.57	0	0	30.36	3.04	0.0566788	0	1	2	2	15	24.85	34.06	1.37	0	0
Front Row	Prop	DrillSegment4	00:10:00	6.26	537.42	53.75	5.43	0.54	38.94	3.89	0.0724573	1	4	5	5	43	24.16	54.38	2.25	6.5	0.65
Front Row	Prop	DrillSegment5	00:08:36	5.8	591.21	68.75	1.7	0.2	54.32	6.31	0.0918794	0	0	3	2	18	27.9	50.67	1.82	6.92	0.8
Front Row	Prop	DrillSegment6	00:10:00	6.66	561.37	56.14	16.58	1.66	77.11	7.71	7.28	1	1	5	3	23	26.74	33.52	1.25	31.27	3.13
Front Row	Prop	DrillSegment7	00:10:00	5.44	522.68	52.27	0	0	41.88	4.19	12.48	0	2	4	6	44	23.82	41.91	1.76	3.17	0.32
Front Row	Prop	DrillSegment8	00:06:16	3.77	287.88	45.84	0	0	4.35	0.69	66.18	0	0	0	2	15	12.77	13.2	1.03	0	0
Front Row	Prop	MIP (HMLD)	00:03:00	8.22	172.5	91.94	77.01	41.04	88.42	29.47	0.51258	1	0	1	0	0	10.46	0.01	0	79.15	42.15
Front Row	Prop	MIP (HMLD)5 mins	00:05:00	8.22	212.33	93.07	77.62	34.02	90.2	18.04	0.42481	1	0	1	0	0	12.29	5.19	0.42	80.3	35.22
Fly Half	Fly Half	Second Half	00:16:17	7.23	1163.09	71.41	86.85	5.33	185.1	11.36	6.28	2	7	7	1	7	55.66	50.62	0.91	118.83	7.3
Fly Half	Fly Half	Total Game	00:16:17	7.23	1163.09	71.41	86.85	5.33	185.1	11.36	6.28	2	7	7	1	7	55.66	50.62	0.91	118.83	7.3
Fly Half	Fly Half	DrillSegment9	00:10:00	7.23	595.88	59.6	18.46	1.85	77.22	7.72	7.72	1	5	5	1	7	27.4	24.83	0.91	25.04	2.5
Fly Half	Fly Half	DrillSegment10	00:06:17	6.87	567.21	90.2	68.38	10.87	107.89	17.16	5.26	1	2	2	0	0	28.26	25.79	0.91	93.79	14.92
Fly Half	Fly Half	MIP (HMLD)	00:03:00	6.87	335.22	111.87	68.38	22.82	87.73	29.24	0.261709	1	1	0	0	0	17.87	20.56	1.15	93.79	18.76
Fly Half	Fly Half	MIP (HMLD)5 mins	00:05:00	6.87	447.62	89.52	68.38	13.68	96.78	19.36	0.21621	1	2	1	0	0	22.82	22.22	0.97	59.36	19.79
Back Row	Flanker	First Half	00:48:36	6.41	3578.29	73.63	114.36	2.35	498.98	10.27	0.139446	9	22	27	19	160	171.49	319.8	1.86	159.12	3.27
Back Row	Flanker	Second Half	00:47:17	6.07	2262.84	47.86	27.42	0.58	250.96	5.31	0.110905	2	11	23	11	92	105	209.01	1.99	52.67	1.11
Back Row	Flanker	Total Game	01:35:53	6.41	5841.13	60.745	141.78	1.465	749.94	7.79	0.12839	11	33	50	30	252	276.49	528.81	1.925	211.79	2.19
Back Row	Flanker	DrillSegment1	00:10:00	6.24	621.89	62.2	7.85	0.78	82.6	8.26	0.132821	0	6	3	4	34	29.6	58.51	1.98	13.21	1.32
Back Row	Flanker	DrillSegment2	00:10:00	6.41	896.21	89.67	37.68	3.77	147.69	14.77	0.164794	4	7	10	1	9	44.47	80.24	1.8	51.22	5.12
Back Row	Flanker	DrillSegment3	00:10:00	6.26	657.74	65.78	28.86	2.89	110.69	11.07	0.168288	3	5	3	4	34	31.91	50.54	1.58	41.83	4.18
Back Row	Flanker	DrillSegment4	00:10:00	5.85	719.74	72	4.04	0.4	58.33	5.83	0.0810432	0	2	8	8	64	32.61	66.79	2.05	5.64	0.56
Back Row	Flanker	DrillSegment5	00:08:36	6.33	681.9	79.32	35.93	4.18	99.67	11.59	0.146165	2	2	3	2	18	32.87	63.73	1.94	47.23	5.49
Back Row	Flanker	DrillSegment6	00:10:00	5.8	635.57	63.57	3.98	0.4	86.89	8.69	0.136712	0	4	9	3	24	29.93	51.29	1.71	7.23	0.72
Back Row	Flanker	DrillSegment7	00:10:00	5.61	577.76	57.79	5.04	0.5	58.85	5.88	0.101859	1	4	8	3	24	26.56	60.56	2.28	25.39	2.54
Back Row	Flanker	DrillSegment8	00:10:00	5.28	679.09	67.92	0	0	69.02	6.9	0.101636	0	1	5	4	34	31.7	74.22	2.34	0	0
Back Row	Flanker	DrillSegment9	00:10:00	6.07	364.5	36.46	18.41	1.84	36.2	3.62	0.0993141	1	2	1	1	10	16.57	22.93	1.38	20.04	2
Back Row	Flanker	MIP (HMLD)	00:03:00	6.41	350.12	116.71	29.02	9.67	81.32	27.11	0.232263	3	3	4	0	0	18.65	39.54	2.12	42.56	14.18
Back Row	Flanker	MIP (HMLD)5 mins	00:05:00	6.41	487.18	97.47	25.03	5.01	101.96	20.39	0.209286	2	5	4	1	9	24.9	51.42	2.07	38.97	7.8
Back Three	Full Back	First Half	00:48:36	9.42	3646.58	75.03	390.98	8.04	696.69	14.33	0.191053	19	13	24	11	95	182.94	271.57	1.48	264.5	5.44
Back Three	Full Back	Second Half	00:47:17	8.27	3193.53	67.55	115.33	2.44	445.27	9.42	0.139429	9	16	22	6	53	152.01	217.19	1.43	74.93	1.58
Back Three	Full Back	Total Game	01:35:53	9.42	6840.11	71.29	506.31	5.24	1141.96	11.875	0.166951	28	29	46	17	148	334.95	488.76	1.455	339.43	3.51
Back Three	Full Back	DrillSegment1	00:10:00	8.98	603.35	60.35	70.52	7.05	138.53	13.85	0.229601	3	4	6	2	16	30.8	40.2	1.31	52.55	5.26
Back Three	Full Back	DrillSegment2	00:10:00	9.42	895.52	89.57	144.43	14.44	213.6	21.36	0.238521	6	1	5	3	24	46.65	64.21	1.38	115.66	11.57
Back Three	Full Back	DrillSegment3	00:10:00	6.53	660.71	66.08	31.93	3.19	83.4	8.34	0.126228	4	2	3	2	15	31.71	44.82	1.41	2.67	0.27
Back Three	Full Back	DrillSegment4	00:10:00	7.65	775.1	77.52	89.36	8.94	146.86	14.69	0.189472	4	1	5	2	18	38.35	58.53	1.53	52.16	5.22
Back Three	Full Back	DrillSegment5	00:08:36	8.22	711.38	82.72	54.74	6.36	114.3	13.29	0.160674	2	5	5	2	22	35.41	63.81	1.8	41.47	4.82
Back Three	Full Back	DrillSegment6	00:10:00	5.71	704.82	70.49	2.83	0.28	108.34	10.83	0.153713	1	4	6	1	5	34.07	53.68	1.58	0	0
Back Three	Full Back	DrillSegment7	00:10:00	5.89	522.36	52.24	6.78	0.68	63.11	6.31	0.120817	2	3	5	0	0	23.82	18.04	0.76	0	0
Back Three	Full Back	DrillSegment8	00:10:00	8.09	639.32	63.94	25.42	2.54	80.42	8.04	0.12579	1	3	1	1	10	30.53	49.97	1.64	21.38	2.14
Back Three	Full Back	DrillSegment9	00:10:00	6.36	698.66	69.88	17.12	1.71	69.44	6.94	0.0993903	2	3	4	2	18	32.44	38.84	1.2	3.8	0.38
Back Three	Full Back	DrillSegment10	00:07:17	8.27	627.2	86.21	63.19	8.68	123.46	16.95	0.196843	3	3	6	2	20	31.09	56.66	1.82	49.74	6.84
Back Three	Full Back	MIP (HMLD)	00:03:00	9.42	390.08	130.1	121.33	40.47	146.48	48.83	0.375513	4	0	4	1	12	22.54	42.08	1.87	104.49	34.83
Back Three	Full Back	MIP (HMLD)5 mins	00:05:00	8.98	527.02	105.37	134.81	26.95	181.04	36.21	0.343516	5	3	5	1	9	29.62	46.64	1.57	109.53	21.91
Front Row	Prop	First Half	00:48:36	6.15	2646.09	54.5	10.27	0.21	129.5	2.66	0.0489401	1	3	8	15	117	122.03	292.1	2.39	47.33	0.97
Front Row	Prop	Second Half	00:13:16	4.95	712.82	53.68	0	0	38.33	2.89	18.6	0	1	1	3	23	33.34	115.23	3.46	10.78	0.81
Front Row	Prop	Total Game	01:01:52	6.15	3358.91	54.09	10.27	0.105	167.83	2.775	0.0499656	1	4	9	18	140	155.37	407.33	2.925	58.11	0.89
Front Row	Prop	DrillSegment1	00:10:00	4.97	495.55	49.56	0	0	34.62	3.46	0.0698618	0	0	1	4	31	23.24	57.35	2.47	11.59	1.16
Front Row	Prop	DrillSegment2	00:10:00	5.24	608.35	60.84	0	0	23.94	2.39	0.0393523	0	0	0	1	10	28.4	53.24	1.87	18.7	1.87
Front Row	Prop	DrillSegment3	00:10:00	6.15	486.96	48.75	10.27	1.03	28.44	2.84	0.0584032	1	1	2	2	15	22.59	58.85	2.61	11.78	1.18
Front Row	Prop	DrillSegment4	00:10:00	5.2	521.28	52.14	0	0	22.85	2.28	0.0438344	0	1	4	6	47	23.33	55.91	2.4	5.27	0.53
Front Row	Prop	DrillSegment5	00:08:36	4.33	533.66	62.33	0	0	19.65	2.28	0.0368212	0	1	1	2	15	24.45	66.76	2.73	0	0
Front Row	Prop	DrillSegment6	00:10:00	4.95	566.7	56.67	0	0	38.33	3.83	14.78	0	1	1	3	23	26.76	106.99	4	10.78	1.08
Front Row	Prop	DrillSegment7	00:03:16	3.74	146.13	44.55	0	0	0	0	0	0	0	0	0	0	6.58	8.24	1.25	0	0
Front Row	Prop	MIP (HMLD)	00:03:00	5.82	215	71.71	7.38	2.46	27.61	9.2	0.128419	1	0	0	0	0	10.22	16.63	1.63	22.73	7.58
Front Row	Prop	MIP (HMLD)5 mins	00:05:00	5.82	332.19	67.25	7.38	1.49	32.97	6.59	0.0992504	1	1	1	1	8	15.57	21.23	1.36	22.73	4.6
Second Row	Lock	Second Half	00:19:17	6.07	1345.86	69.78	17.8	0.92	162.98	8.45	8.26	3	7	7	9	62	65.2	78.04	1.2	44.92	2.33
Second Row	Lock	Total Game	00:19:17	6.07	1345.86	69.78	17.8	0.92	162.98	8.45	8.26	3	7	7	9	62	65.2	78.04	1.2	44.92	2.33
Second Row	Lock	DrillSegment9	00:10:00	6.07	686.49	68.64	16.67	1.67	105.73	10.57	6.49	2	5	1	4	25	33.61	32.2	0.96	38.98	3.9
Second Row	Lock	DrillSegment10	00:09:17	5.7	659.36	71	1.13	0.12	57.26	6.17	11.52	1	2	6	5	37	31.59	45.84	1.45	5.94	0.64
Second Row	Lock	MIP (HMLD)	00:03:00	6.07	270.85	90.38	16.67	5.56	67.8	22.6	0.250323	2	3	0	0	0	13.6	11.32	0.83	35.3	11.77
Second Row	Lock	MIP (HMLD)5 mins	00:05:00	6.07	463.16	92.63	16.67	3.33	86.17	17.23	0.186048	2	3	0	0	0	22.8	20.02	0.88	34.76	6.95
Front Row	Prop	Second Half	00:22:17	6.84	1580.81	70.93	17.59	0.79	177.07	7.94	8.93	1	10	14	12	106	76.32	259.52	3.4	22.82	1.02
Front Row	Prop	Total Game	00:22:17	6.84	1580.81	70.93	17.59	0.79	177.07	7.94	8.93	1	10	14	12	106	76.32	259.52	3.4	22.82	1.02
Front Row	Prop	DrillSegment8	00:10:00	6.84	761.89	76.18	17.59	1.76	112.3	11.23	6.78	1	6	8	3	25	37.61	116.13	3.09	22.82	1.02
Front Row	Prop	DrillSegment9	00:10:00	4.62	574.36	57.45	0	0	41.57	4.16	13.82	0	3	4	8	68	26.63	91.22	3.43	0	0
Front Row	Prop	DrillSegment10	00:02:17	4.77	244.56	106.87	0	0	23.2	10.14	10.54	0	1	2	1	13	12.09	52.17	4.32	0	0
Front Row	Prop	MIP (HMLD)	00:03:00	6.84	289.45	96.54	17.59	5.87	60.59	20.2	0.209328	1	3	2	0	0	14.89	51.39	3.45	22.3	7.43
Front Row	Prop	MIP (HMLD)5 mins	00:05:00	6.84	455.76	91.12	17.59	3.52	85.67	17.13	0.187972	1	4	6	0	0	22.85	73.75	3.23	22.3	4.46
Fly Half	Fly Half	First Half	00:48:36	7.48	3579.9	73.66	136.99	2.82	543.78	11.19	0.151898	9	20	17	6	50	173.51	177.41	1.02	151.7	3.12
Fly Half	Fly Half	Second Half	00:31:16	6.69	1975.85	63.17	30.05	0.96	221.52	7.08	0.112114	3	12	17	7	58	92.94	107.4	1.16	31.69	1.01
Fly Half	Fly Half	Total Game	01:19:52	7.48	5555.75	68.415	167.04	1.89	765.3	9.135	0.137749	12	32	34	13	108	266.45	284.81	1.09	183.39	2.065
Fly Half	Fly Half	DrillSegment1	00:10:00	6.61	672.82	67.29	58.1	5.81	148.94	14.89	0.221367	2	7	3	1	9	33.54	32.94	0.98	62.99	6.3
Fly Half	Fly Half	DrillSegment2	00:10:00	5.98	817.41	81.75	4.59	0.46	124.45	12.44	0.152249	1	5	3	0	0	40.04	42.74	1.07	5.67	0.57
Fly Half	Fly Half	DrillSegment3	00:10:00	7.48	662.61	66.27	31.21	3.12	97.26	9.73	0.146783	3	3	4	3	24	32.04	38.44	1.2	34.47	3.45
Fly Half	Fly Half	DrillSegment4	00:10:00	5.81	774.68	77.48	3.38	0.34	74.91	7.49	0.096698	1	2	4	0	0	36.34	26.49	0.73	7.21	0.72
Fly Half	Fly Half	DrillSegment5	00:08:36	6.67	651.68	75.78	39.71	4.62	98.22	11.42	0.150718	2	3	3	2	17	31.53	36.81	1.17	41.35	4.81
Fly Half	Fly Half	DrillSegment6	00:10:00	6.58	672.05	67.21	9.86	0.99	76.69	7.67	8.76	1	3	4	2	16	31.78	36.88	1.16	10.41	1.04
Fly Half	Fly Half	DrillSegment7	00:10:00	6.69	495.29	49.53	20.19	2.02	81.5	8.15	6.08	2	6	7	3	23	22.84	24.99	1.09	21.28	2.13
Fly Half	Fly Half	DrillSegment8	00:10:00	5.12	705.72	70.57	0	0	56.98	5.7	12.39	0	3	6	2	19	33.67	38.9	1.16	0	0
Fly Half	Fly Half	DrillSegment9	00:01:16	3.66	102.79	80.31	0	0	6.35	4.96	16.19	0	0	0	0	0	4.65	6.64	1.43	0	0
Fly Half	Fly Half	MIP (HMLD)	00:03:00	6.14	301.72	100.68	27.58	9.2	90.47	30.16	0.299848	1	3	1	0	0	15.99	16.79	1.05	29.75	9.92
Fly Half	Fly Half	MIP (HMLD)5 mins	00:05:00	6.14	494.13	98.83	27.58	5.52	112.94	22.59	0.228563	1	6	0	0	0	25.31	26.98	1.07	30.29	6.06
Scrum Half	Scrum Half	First Half	00:48:36	7.25	3725.41	76.65	99.05	2.04	529.57	10.9	0.142151	8	15	13	11	88	179.43	219.4	1.22	140.01	2.88
Scrum Half	Scrum Half	Second Half	00:31:16	6.42	2256.61	72.14	34.27	1.1	238.11	7.61	0.105517	3	5	13	7	57	105.04	115.45	1.1	38.04	1.22
Scrum Half	Scrum Half	Total Game	01:19:52	7.25	5982.02	74.395	133.32	1.57	767.68	9.255	0.128331	11	20	26	18	145	284.47	334.85	1.16	178.05	2.05
Scrum Half	Scrum Half	DrillSegment1	00:10:00	7.25	662	66.21	14.46	1.45	87.19	8.72	0.131707	2	2	3	3	23	31.84	39.41	1.24	24.67	2.47
Scrum Half	Scrum Half	DrillSegment2	00:10:00	7.09	866.75	86.69	44.42	4.44	147.55	14.76	0.170234	2	4	0	1	7	42.88	48.74	1.14	57.34	5.73
Scrum Half	Scrum Half	DrillSegment3	00:10:00	6.26	720.77	72.09	34.54	3.45	123.83	12.38	0.171802	2	4	2	4	34	34.78	56.7	1.63	46.4	4.64
Scrum Half	Scrum Half	DrillSegment4	00:10:00	5.64	753.26	75.34	1.12	0.11	86.24	8.62	0.114489	1	2	5	2	17	35.23	36.51	1.04	5.99	0.6
Scrum Half	Scrum Half	DrillSegment5	00:08:36	5.8	722.11	83.97	4.52	0.53	84.76	9.85	0.117378	1	3	3	1	7	34.68	38.05	1.1	5.6	0.65
Scrum Half	Scrum Half	DrillSegment6	00:10:00	6.12	756.88	75.69	4.06	0.41	90.64	9.06	8.35	0	1	4	2	16	35.16	36.44	1.04	4.06	0.41
Scrum Half	Scrum Half	DrillSegment7	00:10:00	6.37	603.59	60.36	24.19	2.42	80.22	8.02	7.52	2	2	5	2	17	27.83	34.73	1.25	26.87	2.69
Scrum Half	Scrum Half	DrillSegment8	00:10:00	6.42	791.34	79.13	6.02	0.6	67.24	6.72	11.77	1	2	4	3	24	37.33	42.29	1.13	7.1	0.71
Scrum Half	Scrum Half	DrillSegment9	00:01:16	3.16	104.8	81.88	0	0	0	0	0	0	0	0	0	0	4.71	1.99	0.42	0	0
Scrum Half	Scrum Half	MIP (HMLD)	00:03:00	7.09	329.62	109.87	43.3	14.43	83.73	27.91	0.25402	2	2	0	0	0	17.57	26.74	1.52	52.45	17.47
Scrum Half	Scrum Half	MIP (HMLD)5 mins	00:05:00	7.09	489.25	97.85	44.42	8.88	97.5	19.5	0.199285	2	2	0	0	0	24.86	29.87	1.2	56.27	11.26
Second Row	Lock	DrillSegment1	00:10:00	6.69	573.94	57.4	12.54	1.25	76.65	7.67	0.133551	1	4	5	4	32	26.74	30.03	1.12	18.44	1.84
Second Row	Lock	DrillSegment10	00:07:17	5.54	587.27	80.63	0.07	0.01	57.8	7.93	0.0984215	0	3	5	4	29	27.4	46.28	1.69	2.72	0.37
Second Row	Lock	DrillSegment2	00:10:00	6.1	760.3	76.04	21.68	2.17	118.91	11.89	0.156399	3	4	5	3	26	37.27	38.51	1.03	50.24	5.02
Second Row	Lock	DrillSegment3	00:10:00	6.11	596.2	59.63	13.73	1.37	82.49	8.25	0.13836	2	2	3	5	40	28.8	39.04	1.36	24.84	2.48
Second Row	Lock	DrillSegment4	00:10:00	4.89	665.59	66.57	0	0	51.83	5.18	0.0778708	0	6	8	5	41	30.13	51.93	1.72	0	0
Second Row	Lock	DrillSegment5	00:08:36	6.85	611.27	71.08	15.66	1.82	65.55	7.62	0.107236	3	3	4	3	21	28.92	32.56	1.13	38.12	4.43
Second Row	Lock	DrillSegment6	00:10:00	5.17	639.19	63.93	0	0	66.72	6.67	0.104382	0	2	8	3	25	29.62	29.82	1.01	0	0
Second Row	Lock	DrillSegment7	00:10:00	5.57	526.04	52.61	1.11	0.11	62.79	6.28	0.119364	0	5	4	3	23	23.81	29.89	1.26	6.98	0.7
Second Row	Lock	DrillSegment8	00:10:00	5.53	623.1	62.32	0.55	0.06	36.91	3.69	0.0592361	0	3	3	5	37	28.52	25.35	0.89	5.84	0.58
Second Row	Lock	DrillSegment9	00:10:00	5.09	520.04	52.01	0	0	34.73	3.47	0.0667833	0	4	2	5	41	23.35	41.61	1.78	0	0
Second Row	Lock	First Half	00:48:36	6.85	3207.73	66	63.61	1.31	395.44	8.14	0.123277	9	19	25	20	159	151.89	192.07	1.26	15.54	0.33
Second Row	Lock	MIP (HMLD)	00:03:00	6.1	306.78	102.26	18.85	6.28	75.07	25.02	0.244703	2	1	3	0	0	16.16	15.8	0.98	18.85	6.28
Second Row	Lock	MIP (HMLD)5 mins	00:05:00	6.69	455.72	91.18	27.98	5.6	105.97	21.19	0.232533	2	2	5	1	6	23.38	18.05	0.77	27.98	5.6
Second Row	Lock	Second Half	00:47:17	5.57	2896.28	61.25	1.73	0.04	258.94	5.48	0.0894043	0	17	22	20	155	132.73	172.94	1.3	1.73	0.04
Second Row	Lock	Total Game	01:35:53	6.85	6104.01	63.625	65.34	0.675	654.38	6.81	0.107205	9	36	47	40	314	284.62	365.01	1.28	65.34	0.675
Centre	Centre	First Half	00:48:36	8.34	3685.46	75.83	304.26	6.26	580.48	11.94	0.157505	15	16	29	18	148	180.22	192.1	1.07	274.59	5.65
Centre	Centre	Second Half	00:47:17	7.42	2992.47	63.29	46.32	0.98	227.94	4.82	0.0761712	3	9	17	10	74	138.86	82.49	0.59	41.82	0.88
Centre	Centre	Total Game	01:35:53	8.34	6677.93	69.56	350.58	3.62	808.42	8.38	0.121058	18	25	46	28	222	319.08	274.59	0.83	316.41	3.265
Centre	Centre	DrillSegment1	00:10:00	8.34	629.27	62.94	67.15	6.71	129.32	12.93	0.205508	3	6	7	4	34	31.45	35.89	1.14	54.83	5.48
Centre	Centre	DrillSegment2	00:10:00	7.99	903.82	90.4	111.18	11.12	170.23	17.02	0.188345	5	2	4	4	34	45.29	51.31	1.13	103.33	10.33
Centre	Centre	DrillSegment3	00:10:00	7.81	709.42	70.95	53.47	5.35	117.47	11.75	0.165586	2	4	3	2	15	35.13	37.97	1.08	51.81	5.18
Centre	Centre	DrillSegment4	00:10:00	6.91	728.1	72.82	43.62	4.36	88.5	8.85	0.121549	3	2	8	4	35	34.49	36.13	1.05	39.72	3.97
Centre	Centre	DrillSegment5	00:08:36	7.18	714.25	83.05	28.85	3.35	74.96	8.71	0.104949	2	2	7	4	30	33.83	30.79	0.91	24.91	2.9
Centre	Centre	DrillSegment6	00:10:00	5.06	649.09	64.92	0	0	41.25	4.12	0.0635505	0	2	4	2	14	30.1	13.1	0.44	0	0
Centre	Centre	DrillSegment7	00:10:00	4.63	506.61	50.67	0	0	32.23	3.22	0.063619	0	3	2	2	15	22.57	8.04	0.36	0	0
Centre	Centre	DrillSegment8	00:10:00	6.12	672.45	67.26	4.06	0.41	37.2	3.72	0.0553201	1	3	6	3	21	31.18	15.39	0.49	2.35	0.24
Centre	Centre	DrillSegment9	00:10:00	7.17	523.61	52.37	26.96	2.7	39.35	3.94	0.0751514	1	0	2	0	0	23.94	7.7	0.32	24.73	2.47
Centre	Centre	DrillSegment10	00:07:17	7.42	639.85	87.85	15.3	2.1	77.9	10.69	0.121747	1	1	3	3	24	31.02	38.26	1.23	14.73	2.02
Centre	Centre	MIP (HMLD)	00:03:00	7.99	353.32	117.84	73.87	24.64	98.11	32.7	0.27768	2	1	1	2	15	18.98	20.74	1.09	68.83	22.94
Centre	Centre	MIP (HMLD)5 mins	00:05:00	8.34	474.99	95	76.39	15.28	121.98	24.4	0.256805	2	2	5	2	19	25.14	32.5	1.29	71.35	14.27
Front Row	Hooker	First Half	00:48:36	5.65	3109.93	63.99	4.45	0.09	271.89	5.59	0.0874264	2	7	17	15	118	147.34	259.07	1.76	88.26	1.82
Front Row	Hooker	Second Half	00:33:08	6.02	1633.02	49.865	12.05	0.33	145.93	4.48	0.089362	2	5	7	7	57	77.08	150.79	1.96	80.79	2.455
Front Row	Hooker	Total Game	01:21:44	6.02	4742.95	56.9275	16.5	0.21	417.82	5.035	0.0880929	4	12	24	22	175	224.42	409.86	1.86	169.05	2.1375
Front Row	Hooker	DrillSegment1	00:10:00	5.6	590.95	59.1	2.22	0.22	96.53	9.65	0.163347	1	3	4	4	34	28.56	63.91	2.24	54.1	5.41
Front Row	Hooker	DrillSegment2	00:10:00	5.65	684	68.41	2.23	0.22	55.29	5.53	0.0808333	1	0	3	2	14	33.1	66.48	2.01	23.08	2.31
Front Row	Hooker	DrillSegment3	00:10:00	4.42	578.81	57.89	0	0	37.05	3.7	0.0640106	0	0	2	2	15	27.17	31.28	1.15	0	0
Front Row	Hooker	DrillSegment4	00:10:00	4.63	642.42	64.25	0	0	48.01	4.8	0.074733	0	2	7	5	39	29.37	46.07	1.57	0	0
Front Row	Hooker	DrillSegment5	00:08:36	5.03	613.27	71.31	0	0	35.01	4.07	0.0570874	0	2	1	2	17	29.1	51.33	1.76	11.08	1.29
Front Row	Hooker	DrillSegment6	00:10:00	6.02	595.06	59.51	12.05	1.21	63.36	6.34	9.39	2	3	1	5	39	28.62	65.5	2.29	42.03	4.2
Front Row	Hooker	DrillSegment7	00:08:16	4.07	209.16	25.26	0	0	4.45	0.54	47	0	0	0	0	0	9.14	8.34	0.91	0	0
Front Row	Hooker	DrillSegment8	00:10:00	5.48	480.73	48.07	0	0	50.68	5.07	9.49	0	1	5	1	10	22.59	41.81	1.85	20.36	2.04
Front Row	Hooker	DrillSegment9	00:04:52	5.23	348.08	71.5	0	0	27.44	5.64	12.69	0	1	1	1	8	16.73	35.14	2.1	18.4	3.78
Front Row	Hooker	MIP (HMLD)	00:03:00	5.6	214.95	71.69	2.22	0.74	54.39	18.13	0.253036	1	2	1	1	9	10.87	25.18	2.32	46.74	15.58
Front Row	Hooker	MIP (HMLD)5 mins	00:05:00	5.65	423.6	84.75	2.23	0.45	66.7	13.34	0.15746	1	1	3	1	9	21.22	40.71	1.92	29.97	6
Back Three	Winger	First Half	00:48:36	9.19	3557.52	73.23	361.07	7.43	614.51	12.64	0.172736	16	8	23	6	60	175.33	183.79	1.05	215.26	4.43
Back Three	Winger	Second Half	00:47:17	9.68	3278.58	69.34	226.2	4.78	394.89	8.35	0.120445	8	12	17	11	92	156.6	136.64	0.87	164.32	3.48
Back Three	Winger	Total Game	01:35:53	9.68	6836.1	71.285	587.27	6.105	1009.4	10.495	0.147657	24	20	40	17	152	331.93	320.43	0.96	379.58	3.955
Back Three	Winger	DrillSegment1	00:10:00	9.19	534.72	53.58	96.43	9.66	136.84	13.68	0.25591	3	2	4	2	22	27.36	39.75	1.45	58.26	5.84
Back Three	Winger	DrillSegment2	00:10:00	8.71	892.15	89.23	116.29	11.63	191.02	19.1	0.214112	5	3	7	2	18	45.55	45.19	0.99	84.92	8.49
Back Three	Winger	DrillSegment3	00:10:00	7.53	729.29	72.94	108.74	10.87	140.52	14.05	0.192681	5	0	5	2	20	36.54	41.37	1.13	64.11	6.41
Back Three	Winger	DrillSegment4	00:10:00	6.84	681.58	68.17	23.12	2.31	61.39	6.14	0.0900701	1	1	2	0	0	31.44	24.46	0.78	7.96	0.8
Back Three	Winger	DrillSegment5	00:08:36	5.93	719.22	83.63	16.5	1.92	84.74	9.85	0.117822	2	2	5	0	0	34.41	33.01	0.96	0	0
Back Three	Winger	DrillSegment6	00:10:00	8.59	796.03	79.62	63.82	6.38	107.78	10.78	0.135397	2	4	6	2	19	39.05	40.25	1.03	52.48	5.25
Back Three	Winger	DrillSegment7	00:10:00	6.9	614.49	61.46	11.4	1.14	48.72	4.87	0.0792853	1	3	1	1	8	27.58	12.08	0.44	6.65	0.67
Back Three	Winger	DrillSegment8	00:10:00	8.53	695.6	69.57	45.81	4.58	80.17	8.02	0.115253	2	1	4	3	28	33.8	37.95	1.12	33.34	3.33
Back Three	Winger	DrillSegment9	00:10:00	6.28	501.25	50.13	14.24	1.42	27.34	2.73	0.0545436	1	1	2	2	13	22.21	14.76	0.66	0	0
Back Three	Winger	DrillSegment10	00:07:17	9.68	670.12	92.01	90.92	12.48	130.19	17.87	0.194279	2	3	4	3	25	33.88	31.61	0.93	71.16	9.77
Back Three	Winger	MIP (HMLD)	00:03:00	8.71	383.38	127.94	97.61	32.57	140.41	46.8	0.366242	3	1	4	1	9	21.53	20.91	0.97	73.22	24.42
Back Three	Winger	MIP (HMLD)5 mins	00:05:00	9.19	529.3	105.86	123.1	24.62	177.35	35.47	0.335065	4	1	5	2	22	29.33	39.53	1.35	83.59	16.72
Second Row	Lock	First Half	00:48:36	5.14	2883.63	59.41	0	0	152.33	3.13	0.0528258	0	6	16	21	150	132.57	230.63	1.74	10.99	0.23
Second Row	Lock	Second Half	00:27:16	6.4	1438.69	52.73	4.24	0.16	91.29	3.35	0.0634536	1	4	8	11	80	65.34	94.58	1.45	23.78	0.87
Second Row	Lock	Total Game	01:15:52	6.4	4322.32	56.07	4.24	0.08	243.62	3.24	0.0563632	1	10	24	32	230	197.91	325.21	1.595	34.77	0.55
Second Row	Lock	DrillSegment1	00:10:00	4.46	521.61	52.48	0	0	32.34	3.23	0.0620003	0	2	3	13	91	24.05	69.33	2.88	0	0
Second Row	Lock	DrillSegment2	00:10:00	5.06	648.42	64.85	0	0	46.78	4.68	0.0721446	0	1	3	3	22	30.25	53.75	1.78	5.99	0.6
Second Row	Lock	DrillSegment3	00:10:00	5.14	554.5	55.46	0	0	33.74	3.37	0.0608476	0	1	4	1	6	25.76	40.59	1.58	5	0.5
Second Row	Lock	DrillSegment4	00:10:00	4.06	596.11	59.62	0	0	20.06	2.01	0.0336515	0	2	3	2	14	26.64	34.18	1.28	0	0
Second Row	Lock	DrillSegment5	00:08:36	4.25	562.46	65.4	0	0	19.4	2.26	0.0344913	0	0	3	2	17	25.84	32.79	1.27	0	0
Second Row	Lock	DrillSegment6	00:10:00	5.43	606.79	60.68	0	0	52.6	5.26	11.54	0	2	4	5	36	28.31	41.33	1.46	13.82	1.38
Second Row	Lock	DrillSegment7	00:10:00	6.4	482.05	48.21	4.24	0.42	24.99	2.5	19.29	1	2	2	4	24	21.3	21.71	1.02	7.33	0.73
Second Row	Lock	DrillSegment8	00:07:16	5.37	349.85	48.04	0	0	13.69	1.88	25.56	0	0	2	2	20	15.72	31.54	2.01	2.63	0.36
Second Row	Lock	MIP (HMLD)	00:03:00	5.33	274.94	91.65	0	0	31.31	10.44	0.113879	0	0	1	3	24	13.15	18.04	1.37	9.19	3.06
Second Row	Lock	MIP (HMLD)5 mins	00:05:00	5.33	409.94	81.99	0	0	35.6	7.12	0.086842	0	0	2	3	24	19.42	23.46	1.21	9.19	1.84
No 8	No 8	First Half	00:48:36	6.66	3067.14	63.11	35.71	0.73	409.08	8.42	0.133375	4	26	28	21	165	143.82	196.65	1.37	99.06	2.04
No 8	No 8	Second Half	00:14:16	5.23	812.26	56.87	0	0	74.75	5.23	0.0920272	0	7	9	3	23	36.94	39.01	1.06	1.55	0.11
No 8	No 8	Total Game	01:02:52	6.66	3879.4	59.99	35.71	0.365	483.83	6.825	0.124718	4	33	37	24	188	180.76	235.66	1.215	100.61	1.075
No 8	No 8	DrillSegment1	00:10:00	6.66	544.65	54.47	8.02	0.8	74.74	7.47	0.137226	1	7	6	6	46	25.43	38.16	1.5	9.09	0.91
No 8	No 8	DrillSegment2	00:10:00	5.62	693.39	69.35	2.25	0.22	101.85	10.18	0.146887	0	5	5	3	28	32.86	43.02	1.31	26.05	2.61
No 8	No 8	DrillSegment3	00:10:00	5.64	589.65	58.98	3.92	0.39	92.71	9.27	0.157229	1	5	6	1	6	28	21.37	0.76	18.12	1.81
No 8	No 8	DrillSegment4	00:10:00	5.65	615.4	61.55	1.12	0.11	58.84	5.88	0.0956126	0	6	5	6	47	27.63	40.14	1.45	5.92	0.59
No 8	No 8	DrillSegment5	00:08:36	6.45	623.7	72.52	20.4	2.37	80.94	9.41	0.129774	2	3	6	5	38	29.9	53.96	1.8	39.88	4.64
No 8	No 8	DrillSegment6	00:10:00	5.23	627.26	62.73	0	0	62.85	6.28	9.98	0	6	8	3	23	28.72	34.59	1.2	1.55	0.16
No 8	No 8	DrillSegment7	00:04:16	4.79	185	43.21	0	0	11.89	2.78	15.56	0	1	1	0	0	8.22	4.41	0.54	0	0
No 8	No 8	MIP (HMLD)	00:03:00	5.51	228.01	76	0.01	0	57.59	19.2	0.252577	0	2	4	2	16	10.9	16.26	1.49	6.88	2.29
No 8	No 8	MIP (HMLD)5 mins	00:05:00	5.64	336.39	67.3	3.94	0.79	75.34	15.07	0.223966	1	0	5	2	19	16.33	26.57	1.63	25.57	5.12
Centre	Centre	First Half	00:48:36	8.48	3534.46	72.72	253.12	5.21	577.29	11.88	0.163332	17	20	26	10	85	171.28	253.58	1.48	123.53	2.54
Centre	Centre	Second Half	00:24:16	7.57	1513.76	62.35	12.58	0.52	163.81	6.75	0.108214	1	11	12	8	69	69.16	126.99	1.84	9.1	0.37
Centre	Centre	Total Game	01:12:52	8.48	5048.22	67.535	265.7	2.865	741.1	9.315	0.146804	18	31	38	18	154	240.44	380.57	1.66	132.63	1.455
Centre	Centre	DrillSegment1	00:10:00	7.22	639.63	63.97	66.49	6.65	113.06	11.31	0.176758	3	7	8	2	19	31.25	60.95	1.95	31.72	3.17
Centre	Centre	DrillSegment2	00:10:00	8.48	780.5	78.06	41.98	4.2	142.54	14.25	0.182627	4	4	5	3	25	38.72	64.3	1.66	22.48	2.25
Centre	Centre	DrillSegment3	00:10:00	7.56	697.29	69.74	75.67	7.57	123.87	12.39	0.177645	5	6	3	2	17	33.86	41.43	1.22	36.05	3.61
Centre	Centre	DrillSegment4	00:10:00	7.18	738.31	73.84	59.68	5.97	108.01	10.8	0.146294	3	3	5	2	17	35.06	47.21	1.35	32.04	3.2
Centre	Centre	DrillSegment5	00:08:36	6.23	678.17	78.86	9.3	1.08	89.81	10.44	0.13243	2	0	5	1	6	32.36	39.7	1.23	1.24	0.14
Centre	Centre	DrillSegment6	00:10:00	5.07	693.88	69.39	0	0	74.6	7.46	9.3	0	4	5	3	27	31.99	54.02	1.69	0	0
Centre	Centre	DrillSegment7	00:10:00	7.57	525.6	52.56	12.58	1.26	60.46	6.05	8.69	1	5	3	3	26	23.92	55.58	2.32	9.1	0.91
Centre	Centre	DrillSegment8	00:04:16	4.9	294.29	68.76	0	0	28.75	6.72	10.24	0	2	4	2	16	13.25	17.4	1.31	0	0
Centre	Centre	MIP (HMLD)	00:03:00	7.18	298.21	99.46	59.68	19.9	84.52	28.17	0.283424	3	2	3	2	17	15.64	30.74	1.97	32.04	10.68
Centre	Centre	MIP (HMLD)5 mins	00:05:00	6.49	514.26	102.85	40.02	8	112.54	22.51	0.218839	2	5	5	2	16	26.44	50.69	1.92	13.19	2.64
Second Row	Lock	Second Half	00:28:45	6.94	1582.88	55.04	20.27	0.7	156.21	5.43	0.0986872	2	10	11	0	0	73.13	112.26	1.54	26.68	0.93
Second Row	Lock	Total Game	00:28:45	6.94	1582.88	55.04	20.27	0.7	156.21	5.43	0.0986872	2	10	11	0	0	73.13	112.26	1.54	26.68	0.93
Second Row	Lock	MIP (HMLD)	00:03:00	7.03	243.44	81.19	9.54	3.18	43.76	14.59	0.179757	3	1	0	0	0	12.72	10.62	0.83	14.34	4.78
Second Row	Lock	MIP (HMLD) 5 Mins	00:05:00	6.54	359.45	71.91	9.54	1.91	50.79	10.16	0.141299	1	4	3	0	0	16.97	34.35	2.02	14.34	2.87
Second Row	Lock	DrillSegment8	00:10:00	4.77	383.84	38.39	0	0	40.24	4.02	0.104835	0	4	3	0	0	17.32	25.02	1.44	0	0
Second Row	Lock	DrillSegment9	00:10:00	6.54	621.31	62.14	9.54	0.95	65.7	6.57	0.105744	1	4	4	0	0	29.04	44.03	1.52	14.34	1.43
Second Row	Lock	DrillSegment10	00:08:45	6.94	577.57	65.95	10.73	1.23	50.27	5.74	0.0870371	1	2	4	0	0	26.76	43.21	1.61	12.33	1.41
Back Row	Flanker	First Half	00:45:26	6.45	3162.27	70.21	34.36	0.76	472.11	10.39	0.149295	3	20	24	24	187	153.56	253.16	1.65	176.1	3.91
Back Row	Flanker	Second Half	00:47:17	6.04	2787.61	61.03	34.78	0.76	293.62	6.21	0.10533	4	10	16	25	185	130.54	195.14	1.49	92.91	2.03
Back Row	Flanker	Total Game	01:32:43	6.45	5949.88	65.62	69.14	0.76	765.73	8.3	0.128697	7	30	40	49	372	284.1	448.3	1.57	269.01	2.97
Back Row	Flanker	MIP (HMLD)	00:03:00	6.25	279.87	93.39	16.65	5.56	68.71	22.9	0.245507	1	2	2	2	17	14.23	29.82	2.1	24.17	8.06
Back Row	Flanker	MIP (HMLD) 5 Mins	00:05:00	5.58	438.19	87.64	1.11	0.22	85.38	17.08	0.194847	1	4	4	2	15	22.1	29.81	1.35	10.67	2.13
Back Row	Flanker	DrillSegment1	00:10:00	5.57	695.76	70.08	1.67	0.17	115.45	11.54	0.165934	0	4	4	5	46	33.87	72.88	2.15	11.84	1.19
Back Row	Flanker	DrillSegment2	00:10:00	6.25	647.12	64.72	16.11	1.61	93.52	9.35	0.144517	1	3	7	6	50	31.39	64.33	2.05	20.42	2.04
Back Row	Flanker	DrillSegment3	00:10:00	6.45	663.55	67.25	15.47	1.57	94.85	9.48	0.142943	1	5	6	5	35	31.52	41.4	1.31	18.65	1.89
Back Row	Flanker	DrillSegment4	00:10:00	5.58	702.12	70.22	1.11	0.11	117.12	11.71	0.166809	1	5	6	3	23	34.67	46.33	1.34	16.5	1.65
Back Row	Flanker	DrillSegment5	00:05:26	5.45	453.1	86.44	0	0	51.16	9.39	0.112911	0	3	1	5	33	22.08	28.22	1.28	2.13	0.41
Back Row	Flanker	DrillSegment6	00:10:00	5.94	604.49	61.72	8.21	0.84	64.97	6.5	0.107479	1	0	7	5	39	28.52	45.47	1.59	8.75	0.89
Back Row	Flanker	DrillSegment7	00:10:00	6.04	782.45	82.65	17.38	1.84	97.35	9.74	0.124417	2	3	3	4	31	37.42	50.7	1.35	26.99	2.85
Back Row	Flanker	DrillSegment8	00:10:00	4.57	459.09	48.21	0	0	47.63	4.76	0.103749	0	5	2	7	50	20.83	38.4	1.84	0	0
Back Row	Flanker	DrillSegment9	00:10:00	5.98	460.25	47.98	9.19	0.96	48.81	4.88	0.106051	1	2	3	7	54	21.17	40.79	1.93	13.47	1.4
Back Row	Flanker	DrillSegment10	00:07:17	4.94	481.18	65.98	0	0	34.85	4.78	0.0724261	0	0	1	2	11	22.59	19.78	0.88	0	0
Back Row	Flanker	Second Half	00:27:21	5.78	1542.83	59.77	9.45	0.37	163.52	5.98	0.105987	1	8	5	0	0	72.11	172.38	2.39	42.08	1.54
Back Row	Flanker	Total Game	00:27:21	5.78	1542.83	59.77	9.45	0.37	163.52	5.98	0.105987	1	8	5	0	0	72.11	172.38	2.39	42.08	1.54
Back Row	Flanker	MIP (HMLD)	00:03:00	5.78	396.52	82.78	9.45	3.15	63.37	12.67	0.159815	1	1	1	0	0	19.13	29.17	1.52	24.38	8.12
Back Row	Flanker	MIP (HMLD) 5 Mins	00:05:00	5.78	396.55	82.76	9.45	1.97	63.37	12.67	0.159803	1	1	1	0	0	19.13	29.17	1.52	24.38	4.88
Back Row	Flanker	DrillSegment8	00:10:00	5.15	409.86	44.29	0	0	48.09	4.81	0.117333	0	4	1	0	0	18.99	50.91	2.68	15.16	1.52
Back Row	Flanker	DrillSegment9	00:10:00	5.78	727.36	75.45	9.45	0.98	86.56	8.66	0.119006	1	1	3	0	0	34.63	67.76	1.96	24.38	2.44
Back Row	Flanker	DrillSegment10	00:07:21	5.44	405.83	58.53	0	0	28.87	3.93	0.0711382	0	3	1	0	0	18.49	53.71	2.9	2.55	0.35
Fly Half	Fly Half	Second Half	00:38:09	7.37	2994.7	78.46	59.54	1.56	431.22	11.3	0.143994	6	14	20	0	0	141.45	141.26	1	165.41	4.33
Fly Half	Fly Half	Total Game	00:38:09	7.37	2994.7	78.46	59.54	1.56	431.22	11.3	0.143994	6	14	20	0	0	141.45	141.26	1	165.41	4.33
Fly Half	Fly Half	MIP (HMLD)	00:03:00	5.58	320.4	106.8	0.56	0.19	72.31	24.1	0.225687	0	2	4	0	0	15.99	12.36	0.77	27.56	9.19
Fly Half	Fly Half	MIP (HMLD) 5 Mins	00:05:00	5.58	496.46	99.29	0.56	0.11	99.97	19.99	0.201366	0	3	5	0	0	24.32	18.94	0.78	27.56	5.11
Fly Half	Fly Half	DrillSegment7	00:10:00	7.37	912.8	91.3	12.08	1.21	161.64	16.16	0.177082	1	5	9	0	0	44.06	38.16	0.87	58.38	5.84
Fly Half	Fly Half	DrillSegment8	00:10:00	6.11	639.62	63.97	8.17	0.82	54.55	5.46	0.085285	1	3	0	0	0	28.77	32.94	1.14	12.4	1.24
Fly Half	Fly Half	DrillSegment9	00:10:00	6.98	782.77	78.29	31.99	3.2	105.91	10.59	0.135302	3	3	4	0	0	37.34	37.93	1.02	66.05	6.6
Fly Half	Fly Half	DrillSegment10	00:08:09	5.78	658.85	80.69	7.31	0.9	109.12	13.36	0.165622	1	3	7	0	0	31.24	32.24	1.03	28.58	3.5
Second Row	Lock	First Half	00:45:26	7.27	3359	73.91	75.85	1.67	433.44	9.54	0.129038	6	20	36	29	237	161.56	323.4	2	107.86	2.37
Second Row	Lock	Second Half	00:47:17	5.67	3201.03	67.68	4.46	0.09	171.93	3.64	0.0537108	2	5	18	22	168	149.29	261.48	1.75	23.63	0.5
Second Row	Lock	Total Game	01:32:43	7.27	6560.03	70.795	80.31	0.88	605.37	6.59	0.0922816	8	25	54	51	405	310.85	584.88	1.875	131.49	1.435
Second Row	Lock	MIP (HMLD)	00:03:00	7.27	340.92	113.7	32.64	10.89	95	31.67	0.278658	1	3	5	3	25	17.71	40.89	2.31	39.59	13.2
Second Row	Lock	MIP (HMLD) 5 Mins	00:05:00	7.27	500.56	100.08	36.01	7.2	114.76	22.95	0.229263	2	2	3	3	25	25.42	51.92	2.04	48.36	9.67
Second Row	Lock	DrillSegment1	00:10:00	6.08	701.55	70.17	6.42	0.64	112.41	11.24	0.160231	1	4	5	6	49	34.2	69.47	2.03	9.07	0.91
Second Row	Lock	DrillSegment2	00:10:00	7.27	725.24	72.54	36.01	3.6	125.71	12.57	0.173336	2	3	5	3	25	35.45	61.79	1.74	48.36	4.84
Second Row	Lock	DrillSegment3	00:10:00	5.96	781.58	78.17	5.18	0.52	64.42	6.44	0.0824228	1	6	9	7	60	36.91	76.94	2.08	7.81	0.78
Second Row	Lock	DrillSegment4	00:10:00	6.69	723.42	72.35	28.25	2.83	89.19	8.92	0.123289	2	7	11	9	69	35.01	63.76	1.82	42.09	4.21
Second Row	Lock	DrillSegment5	00:05:26	5.37	426.66	78.31	0	0	41.71	7.66	0.0977593	0	0	6	4	35	19.97	51.44	2.58	0.54	0.1
Second Row	Lock	DrillSegment6	00:10:00	5.67	733.35	73.35	3.9	0.39	59.67	5.97	0.0813663	2	2	2	3	23	35.15	54.04	1.54	22.02	2.2
Second Row	Lock	DrillSegment7	00:10:00	5.55	879.9	88	0.55	0.06	46.76	4.68	0.0531424	0	0	4	6	45	41.69	82.51	1.98	1.62	0.16
Second Row	Lock	DrillSegment8	00:10:00	4.42	497.77	49.79	0	0	12.38	1.24	0.0248709	0	0	4	3	25	22.18	28.22	1.27	0	0
Second Row	Lock	DrillSegment9	00:10:00	4.79	591	59.11	0	0	22.22	2.22	0.0375973	0	2	2	4	28	27.15	43.09	1.59	0	0
Second Row	Lock	DrillSegment10	00:07:17	5.03	498.69	68.38	0	0	30.89	4.23	0.0619423	0	1	6	6	47	23.12	53.62	2.32	0	0
Centre	Centre	Second Half	00:11:44	7.03	827.05	70.4	21.87	1.86	127.62	10.86	0.154307	1	3	10	0	0	38.98	144.87	3.72	34.88	2.97
Centre	Centre	Total Game	00:11:44	7.03	827.05	70.4	21.87	1.86	127.62	10.86	0.154307	1	3	10	0	0	38.98	144.87	3.72	34.88	2.97
Centre	Centre	MIP (HMLD)	00:03:00	7.58	243.48	81.25	45.92	15.32	57.49	19.16	0.236118	3	0	0	0	0	12.97	40.37	3.11	58.52	19.52
Centre	Centre	MIP (HMLD) 5 Mins	00:05:00	5.3	399.25	79.88	0	0	63.77	12.75	0.159724	0	1	5	0	0	18.97	85.3	4.5	4.64	0.93
Centre	Centre	DrillSegment9	00:10:00	5.48	693.04	69.32	0	0	92.71	9.27	0.133773	0	2	8	0	0	32.33	119.68	3.7	8.87	0.89
Centre	Centre	DrillSegment10	00:01:44	7.03	133.92	76.67	21.87	12.52	34.91	19.97	0.260678	1	1	2	0	0	6.64	25.19	3.79	26.01	14.88
Front Row	Prop	First Half	00:45:26	5.67	3071.73	67.59	1.68	0.04	261.26	5.75	0.085053	0	14	16	17	137	145.79	316.14	2.17	107.34	2.36
Front Row	Prop	Second Half	00:10:00	4.75	677.7	67.78	0	0	32.94	3.29	0.0486056	0	0	2	2	15	31.94	81.91	2.56	6.45	0.64
Front Row	Prop	Total Game	00:55:43	5.67	3769.79	67.67	1.68	0.02	294.2	4.475	0.0780415	0	14	18	19	152	178.59	398.18	2.335	113.79	1.495
Front Row	Prop	MIP (HMLD)	00:03:00	5.67	292.85	97.62	1.68	0.56	38.98	12.99	0.133106	0	2	3	3	25	14.2	38.54	2.71	15.23	5.07
Front Row	Prop	MIP (HMLD) 5 Mins	00:05:00	5.67	377.11	75.4	1.68	0.34	43.04	8.61	0.114131	0	2	4	3	25	17.99	44.75	2.49	15.23	3.05
Front Row	Prop	DrillSegment1	00:10:00	5.36	591.34	59.14	0	0	58.28	5.83	0.0985558	0	3	4	1	9	28.11	55.43	1.97	25.65	2.56
Front Row	Prop	DrillSegment2	00:10:00	5.41	696.14	69.63	0	0	54.6	5.46	0.0784325	0	2	3	1	8	33.34	65.09	1.95	22.23	2.22
Front Row	Prop	DrillSegment3	00:10:00	5.67	697.97	69.81	1.68	0.17	50.85	5.08	0.0728541	0	4	4	5	38	32.61	67.4	2.07	15.73	1.57
Front Row	Prop	DrillSegment4	00:10:00	5.06	645.17	64.54	0	0	55.7	5.57	0.0863338	0	4	4	6	50	30.92	91.43	2.96	25.99	2.6
Front Row	Prop	DrillSegment5	00:05:26	5.17	440.51	80.85	0	0	41.84	7.68	0.0949808	0	1	1	4	33	20.78	36.8	1.77	17.75	3.26
Front Row	Prop	DrillSegment6	00:10:00	4.75	677.7	67.78	0	0	32.94	3.29	0.0486056	0	0	2	2	15	31.94	81.91	2.56	6.45	0.64
Fly Half	Fly Half	First Half	00:45:26	6.98	3659.7	81.97	51.61	1.16	604.68	13.3	0.165227	8	22	31	13	108	177.96	221.88	1.25	62.55	1.4
Fly Half	Fly Half	Second Half	00:47:17	8.17	4051.27	87.83	263.86	5.72	735.89	15.56	0.181644	13	18	26	15	124	201.35	246.47	1.22	274.26	5.95
Fly Half	Fly Half	Total Game	01:32:43	8.17	7710.97	84.9	315.47	3.44	1340.57	14.43	0.173852	21	40	57	28	232	379.31	468.35	1.235	336.81	3.675
Fly Half	Fly Half	MIP (HMLD)	00:03:00	7.4	413.67	141.5	107.12	36.64	139.14	46.38	0.336355	3	0	1	0	0	23.07	30.36	1.32	113.67	38.86
Fly Half	Fly Half	MIP (HMLD) 5 Mins	00:05:00	7.4	595.78	120.97	107.12	21.75	162.29	32.46	0.272399	3	0	1	0	0	32.29	41.51	1.29	113.67	23.1
Fly Half	Fly Half	DrillSegment1	00:10:00	6.23	732.73	73.8	11.67	1.18	118.75	11.88	0.162065	1	2	4	2	18	35.79	46.96	1.31	17.65	1.78
Fly Half	Fly Half	DrillSegment2	00:10:00	6.98	775.84	77.6	10.79	1.08	135.23	13.52	0.174301	2	6	9	3	26	37.45	44.09	1.18	14.54	1.45
Fly Half	Fly Half	DrillSegment3	00:10:00	6.34	823.62	84.82	9.4	0.97	108.13	10.81	0.131286	1	6	5	2	15	39.35	39.51	1	10.49	1.08
Fly Half	Fly Half	DrillSegment4	00:10:00	5.96	830.28	84.26	14.68	1.49	163.97	16.4	0.197488	3	5	7	4	32	41.02	55.29	1.35	25.58	2.6
Fly Half	Fly Half	DrillSegment5	00:05:26	5.72	496.34	96.41	5.07	0.98	78.6	14.43	0.158359	1	3	6	2	18	24.3	36.03	1.48	6.72	1.3
Fly Half	Fly Half	DrillSegment6	00:10:00	5.59	787.84	81.19	2.33	0.24	120.97	12.1	0.153546	0	3	4	3	22	39.23	61.5	1.57	2.87	0.3
Fly Half	Fly Half	DrillSegment7	00:10:00	7.79	1071.78	110.51	137.25	14.15	236.62	23.66	0.220773	4	2	7	2	17	55.19	58.08	1.05	143.79	14.82
Fly Half	Fly Half	DrillSegment8	00:10:00	7.16	687.96	71.36	13.94	1.45	75.68	7.57	0.110006	2	3	2	1	9	32.4	19.65	0.61	17.2	1.78
Fly Half	Fly Half	DrillSegment9	00:10:00	7.01	873.82	89.33	68.4	6.99	163	16.3	0.186537	4	4	7	4	29	42.81	43.24	1.01	73.22	7.48
Fly Half	Fly Half	DrillSegment10	00:07:17	8.17	629.49	86.31	41.95	5.75	139.62	19.14	0.221799	3	6	6	5	46	31.7	64	2.02	44.66	6.12
Second Row	Lock	First Half	00:45:26	6.29	3305.71	74.46	46.52	1.05	426.45	9.38	0.129004	4	27	36	31	234	158.2	199.19	1.26	94.82	2.14
Second Row	Lock	Second Half	00:47:17	6.67	3172.02	67.67	17.13	0.37	350.24	7.41	0.110415	3	12	34	26	194	149.82	170.41	1.14	37.88	0.81
Second Row	Lock	Total Game	01:32:43	6.67	6477.73	71.065	63.65	0.71	776.69	8.395	0.119902	7	39	70	57	428	308.02	369.6	1.2	132.7	1.475
Second Row	Lock	MIP (HMLD)	00:03:00	6.29	328.59	109.53	19.46	6.49	79.6	26.53	0.242247	2	2	3	2	17	17.23	19.47	1.13	34.42	11.43
Second Row	Lock	MIP (HMLD) 5 Mins	00:05:00	5.98	467.01	94.54	19.03	3.85	105.2	21.04	0.225263	1	7	8	5	40	23.63	26.92	1.14	34.42	6.88
Second Row	Lock	DrillSegment1	00:10:00	5.93	678.18	69.28	7.44	0.76	83.44	8.34	0.123035	1	5	2	4	25	32.28	32.89	1.02	22.24	2.27
Second Row	Lock	DrillSegment2	00:10:00	5.98	688.34	69.74	19.03	1.93	126.66	12.67	0.184008	1	7	11	6	47	33.51	33.98	1.01	34.42	3.49
Second Row	Lock	DrillSegment3	00:10:00	5.48	713.81	74.93	0	0	75.33	7.53	0.105532	0	9	10	8	62	33.44	43.58	1.3	7.48	0.79
Second Row	Lock	DrillSegment4	00:10:00	6.29	764.93	77.99	19.46	1.98	108.43	10.84	0.141752	2	5	8	7	58	37.34	64.48	1.73	29.55	3.01
Second Row	Lock	DrillSegment5	00:05:26	5.8	459.91	85.27	0.58	0.11	32.25	5.92	0.0701224	0	1	5	6	41	21.61	24.27	1.12	1.13	0.21
Second Row	Lock	DrillSegment6	00:10:00	6.67	724.22	72.43	5.34	0.53	75.86	7.59	0.104747	1	2	5	7	47	34.87	30.62	0.88	12.77	1.28
Second Row	Lock	DrillSegment7	00:10:00	5.87	851.23	85.14	7.88	0.79	124.34	12.43	0.146071	1	4	11	6	47	41.08	50.97	1.24	17.49	1.75
Second Row	Lock	DrillSegment8	00:10:00	5.59	542.51	54.77	0.56	0.06	35.45	3.55	0.0653444	0	2	8	7	53	24.43	43.88	1.8	0.56	0.06
Second Row	Lock	DrillSegment9	00:10:00	5.23	569.57	57.42	0	0	72.89	7.29	0.127974	0	2	3	2	14	26.9	23.73	0.88	0.52	0.05
Second Row	Lock	DrillSegment10	00:07:17	5.59	486.11	68.81	3.35	0.47	41.71	5.72	0.0858036	1	2	7	4	33	22.61	21.21	0.94	6.55	0.93
Centre	Centre	First Half	00:45:26	8.12	3840.57	84.5	202.02	4.44	646.32	14.22	0.168288	13	30	35	13	112	188.28	177	0.94	172.35	3.79
Centre	Centre	Second Half	00:47:17	7.43	3710.29	78.45	205.73	4.35	575.87	12.18	0.155209	14	18	32	17	149	181.48	213.85	1.18	159.85	3.38
Centre	Centre	Total Game	01:32:43	8.12	7550.86	81.475	407.75	4.395	1222.19	13.2	0.161861	27	48	67	30	261	369.76	390.85	1.06	332.2	3.585
Centre	Centre	MIP (HMLD)	00:03:00	6.89	399.22	133.22	47.55	15.87	120.7	40.23	0.30234	2	3	3	1	11	21.29	23.29	1.09	44.17	14.73
Centre	Centre	MIP (HMLD) 5 Mins	00:05:00	6.89	519.89	103.98	62.01	12.4	149.58	29.92	0.287715	3	6	5	2	17	27.24	38.28	1.41	55.83	11.17
Centre	Centre	DrillSegment1	00:10:00	5.85	787.13	78.73	7.44	0.74	116.8	11.68	0.148387	1	4	6	1	9	37.6	26.39	0.7	4.62	0.46
Centre	Centre	DrillSegment2	00:10:00	8.02	851.58	85.17	53.16	5.32	126.09	12.61	0.148066	2	8	9	3	27	42.69	35.61	0.83	52.61	5.26
Centre	Centre	DrillSegment3	00:10:00	8.12	868.68	86.88	34.99	3.5	131.75	13.18	0.151667	3	6	7	1	9	42.12	40.61	0.96	23.8	2.38
Centre	Centre	DrillSegment4	00:10:00	7.18	907.61	90.78	83.46	8.35	198.19	19.82	0.218365	5	10	9	4	33	45.69	54.07	1.18	73.93	7.39
Centre	Centre	DrillSegment5	00:05:26	6.32	424.93	77.99	22.97	4.22	73.48	13.49	0.172923	2	2	4	4	34	20.15	20.31	1.01	17.39	3.19
Centre	Centre	DrillSegment6	00:10:00	6.94	798.68	79.88	27.38	2.74	104.47	10.45	0.130803	3	3	4	3	26	39.1	31.67	0.81	21.76	2.18
Centre	Centre	DrillSegment7	00:10:00	7.43	989.41	98.96	90.19	9.02	167.53	16.75	0.169323	2	2	10	5	39	49.79	63.55	1.28	81.77	8.18
Centre	Centre	DrillSegment8	00:10:00	6.9	684.82	68.49	27.73	2.77	69.73	6.97	0.101822	4	1	3	1	9	32.23	19.4	0.6	16.04	1.6
Centre	Centre	DrillSegment9	00:10:00	5.61	659.94	66.01	2.23	0.22	96.51	9.65	0.146241	1	6	8	4	37	31.29	49.27	1.57	0	0
Centre	Centre	DrillSegment10	00:07:17	6.44	577.12	79.13	58.21	7.98	137.64	18.87	0.238495	4	6	7	4	38	29.06	49.95	1.72	40.28	5.52
Front Row	Hooker	First Half	00:45:26	6.56	3403.42	74.88	47.06	1.04	397.98	8.76	0.116935	3	18	16	9	75	165.17	250.75	1.52	143.82	3.16
Front Row	Hooker	Second Half	00:31:17	6.57	2140.36	68.41	66.76	2.13	228.19	7.29	0.106613	3	3	13	14	99	102.15	157.9	1.55	122.74	3.92
Front Row	Hooker	Total Game	01:16:43	6.57	5543.78	71.645	113.82	1.585	626.17	8.025	0.11295	6	21	29	23	174	267.32	408.65	1.535	266.56	3.54
Front Row	Hooker	MIP (HMLD)	00:03:00	6.57	259.36	86.55	65.65	21.91	80.95	26.98	0.312114	3	0	0	1	10	13.86	38.7	2.79	93.53	31.19
Front Row	Hooker	MIP (HMLD) 5 Mins	00:05:00	6.57	480.08	95.98	65.65	13.13	111.18	22.24	0.231586	3	1	1	2	19	24.7	61.29	2.48	105.79	21.16
Front Row	Hooker	DrillSegment1	00:10:00	5.71	676.67	67.68	5.61	0.56	128.87	12.89	0.190447	1	4	6	2	17	33.56	50.49	1.5	63.38	6.34
Front Row	Hooker	DrillSegment2	00:10:00	6.03	694.07	69.42	24.46	2.45	91.05	9.1	0.131183	1	1	2	2	16	34.05	64.26	1.89	48.34	4.83
Front Row	Hooker	DrillSegment3	00:10:00	5.62	786.21	78.63	0.56	0.06	67.15	6.72	0.0854098	0	4	2	2	19	37.28	51.04	1.37	8.22	0.82
Front Row	Hooker	DrillSegment4	00:10:00	6.56	757.33	75.75	16.42	1.64	81.28	8.13	0.107324	1	7	5	2	15	36.97	59.73	1.62	23.89	2.39
Front Row	Hooker	DrillSegment5	00:05:26	4.7	488.41	89.64	0	0	29.19	5.36	0.0597654	0	2	1	1	7	23.27	25.23	1.08	0	0
Front Row	Hooker	DrillSegment6	00:10:00	5.56	697.68	69.78	1.11	0.11	63.86	6.39	10.93	0	1	5	2	12	33.34	39.23	1.18	10.56	1.06
Front Row	Hooker	DrillSegment7	00:10:00	6.57	860.53	86.07	65.65	6.56	133.39	13.34	6.45	3	2	5	7	48	42.41	83.98	1.98	107.69	10.77
Front Row	Hooker	DrillSegment8	00:10:00	5.31	537.21	53.73	0	0	30.94	3.09	17.36	0	0	3	5	39	24.4	33.82	1.39	4.49	0.45
Front Row	Hooker	DrillSegment9	00:01:17	2.81	44.85	34.9	0	0	0	0	0	0	0	0	0	0	2	0.87	0.44	0	0
Back Three	Winger	First Half	00:45:26	8.95	3599.57	79.2	273.3	6.01	664.91	14.63	0.184719	18	28	35	10	92	177.62	259.62	1.46	187.52	4.13
Back Three	Winger	Second Half	00:47:17	7.96	3464.25	73.28	231.29	4.89	631.22	13.35	0.18221	14	23	33	15	136	169.47	326.67	1.93	165.26	3.5
Back Three	Winger	Total Game	01:32:43	8.95	7063.82	76.24	504.59	5.45	1296.13	13.99	0.183489	32	51	68	25	228	347.09	586.29	1.695	352.78	3.815
Back Three	Winger	MIP (HMLD)	00:03:00	7.96	496.98	99.43	112.23	22.45	154.75	30.95	0.311381	4	4	7	1	9	26.39	50.63	1.92	99.13	19.83
Back Three	Winger	MIP (HMLD) 5 Mins	00:05:00	7.96	496.98	99.4	112.23	22.45	154.75	30.95	0.311381	4	4	7	1	9	26.39	50.63	1.92	99.13	19.83
Back Three	Winger	DrillSegment1	00:10:00	8.95	773.13	77.33	79.83	7.98	157.98	15.8	0.204338	3	3	8	2	19	39.41	52.28	1.33	63.35	6.34
Back Three	Winger	DrillSegment2	00:10:00	7.23	711.29	71.14	57.54	5.75	134.04	13.4	0.188446	2	8	5	2	15	34.72	39.53	1.14	47.2	4.72
Back Three	Winger	DrillSegment3	00:10:00	7.26	908.51	90.87	63.25	6.33	168.53	16.85	0.185502	6	9	6	1	10	45.19	64.33	1.42	36.05	3.6
Back Three	Winger	DrillSegment4	00:10:00	6.52	777.58	77.77	40.97	4.1	134.55	13.46	0.173037	5	5	10	3	26	37.89	56.31	1.49	17.76	1.78
Back Three	Winger	DrillSegment5	00:05:26	7.28	428.38	78.63	31.7	5.82	69.81	12.81	0.162963	2	3	6	2	23	20.38	47.16	2.31	23.15	4.25
Back Three	Winger	DrillSegment6	00:10:00	5.73	709.81	70.99	3.36	0.34	98.09	9.81	0.138192	1	5	4	2	14	34.37	44.04	1.28	0	0
Back Three	Winger	DrillSegment7	00:10:00	7.96	880.39	88.05	130.89	13.09	207.02	20.7	0.235146	5	6	11	3	27	44.66	90.93	2.04	105.26	10.53
Back Three	Winger	DrillSegment8	00:10:00	6.46	561.53	56.16	8.87	0.89	73.3	7.33	0.130536	1	2	3	1	10	26.03	39.68	1.52	4.33	0.43
Back Three	Winger	DrillSegment9	00:10:00	7.15	722.48	72.26	36.2	3.62	126.77	12.68	0.175465	3	5	5	5	43	35.1	69.15	1.97	18.55	1.86
Back Three	Winger	DrillSegment10	00:07:17	7.86	589.73	81.12	51.99	7.15	126.03	17.28	0.213708	4	5	10	4	41	29.3	82.86	2.83	37.12	5.1
Back Three	Winger	First Half	00:45:26	8.43	3686.2	81.1	258.13	5.68	657.44	14.47	0.178352	16	22	34	8	71	178.85	181.7	1.02	133.68	2.94
Back Three	Winger	Second Half	00:47:17	8.35	3297.94	69.81	152.81	3.23	447.56	9.46	0.135709	14	10	21	10	89	155.5	163.87	1.05	62.64	1.33
Back Three	Winger	Total Game	01:32:43	8.43	6984.14	75.455	410.94	4.455	1105	11.965	0.158216	30	32	55	18	160	334.35	345.57	1.035	196.32	2.135
Back Three	Winger	MIP (HMLD)	00:03:00	7.06	302.51	100.84	58.08	19.36	91.22	30.41	0.301544	3	2	2	0	0	15.96	16.71	1.05	34.7	11.56
Back Three	Winger	MIP (HMLD) 5 Mins	00:05:00	7.06	519.39	103.88	78.25	15.65	134.01	26.8	0.258014	4	1	3	0	0	26.7	27.55	1.03	40.93	8.19
Back Three	Winger	DrillSegment1	00:10:00	6.45	757.73	75.79	53.29	5.33	155.42	15.54	0.205113	3	5	10	2	18	36.91	42.35	1.15	13.11	1.31
Back Three	Winger	DrillSegment2	00:10:00	7.95	814.86	81.5	46.31	4.63	152.44	15.24	0.187075	4	6	10	2	19	39.57	31.32	0.79	32.37	3.24
Back Three	Winger	DrillSegment3	00:10:00	7.78	809.62	80.98	32.28	3.23	106.91	10.69	0.13205	1	5	7	1	7	38.28	34.76	0.91	24.16	2.42
Back Three	Winger	DrillSegment4	00:10:00	8.43	826.46	82.66	91.41	9.14	147.19	14.72	0.178097	5	4	5	1	10	40.71	42.62	1.05	55.34	5.53
Back Three	Winger	DrillSegment5	00:05:26	6.52	477.34	87.61	34.84	6.39	95.49	17.53	0.200046	3	2	2	2	16	23.37	30.64	1.31	8.71	1.6
Back Three	Winger	DrillSegment6	00:10:00	6.69	732.33	73.25	51.85	5.19	123.35	12.34	0.168435	5	4	3	2	18	35.68	42.93	1.2	10.03	1
Back Three	Winger	DrillSegment7	00:10:00	8.35	809.61	80.97	47.49	4.75	119.56	11.96	0.147676	2	1	5	4	32	38.53	40.48	1.05	30.51	3.05
Back Three	Winger	DrillSegment8	00:10:00	7.19	630.55	63.07	26.38	2.64	60.06	6.01	0.0952502	3	0	1	1	10	29.19	24.63	0.84	9.41	0.94
Back Three	Winger	DrillSegment9	00:10:00	7.94	651.87	65.2	22.61	2.26	75.31	7.53	0.115529	2	1	5	1	9	30.25	24.29	0.8	12.69	1.27
Back Three	Winger	DrillSegment10	00:07:17	5.69	473.21	65.37	4.49	0.62	69.28	9.5	0.146404	2	4	7	2	20	21.83	31.53	1.44	0	0
No 8	No 8	First Half	00:45:26	6.4	3451.85	76.84	83.2	1.85	601.33	13.23	0.174205	10	35	44	17	136	167.48	199.62	1.19	148.24	3.3
No 8	No 8	Second Half	00:22:17	6.68	1517.51	72.06	26.7	1.27	197.52	8.86	0.130161	3	9	13	11	89	71.77	127.53	1.78	48.53	2.3
No 8	No 8	Total Game	01:07:43	6.68	4969.36	74.45	109.9	1.56	798.85	11.045	0.160755	13	44	57	28	225	239.25	327.15	1.485	196.77	2.8
No 8	No 8	MIP (HMLD)	00:03:00	6.4	326.5	111.56	16.92	5.78	85.31	28.44	0.261286	1	1	4	1	9	16.92	23.64	1.4	32.21	11
No 8	No 8	MIP (HMLD) 5 Mins	00:05:00	6.4	450.01	94.81	23.65	4.98	110.69	22.14	0.245972	2	1	6	1	9	22.87	27.88	1.22	41.6	8.77
No 8	No 8	DrillSegment1	00:10:00	6.38	710.54	72.04	27.6	2.8	141.07	14.11	0.198539	4	4	10	3	27	34.59	43.01	1.24	41.89	4.25
No 8	No 8	DrillSegment2	00:10:00	6.4	690.77	70.06	23.87	2.42	114.9	11.49	0.166336	3	9	9	5	37	33.43	39.28	1.17	51.32	5.2
No 8	No 8	DrillSegment3	00:10:00	6.22	783.97	78.41	8.08	0.81	120.41	12.04	0.15359	1	9	9	5	40	37.31	42.32	1.13	12.91	1.29
No 8	No 8	DrillSegment4	00:10:00	6.4	814.97	83.63	23.65	2.43	173.76	17.38	0.21321	2	6	11	3	23	40.96	56.24	1.37	42.12	4.32
No 8	No 8	DrillSegment5	00:05:26	4.8	451.01	82.78	0	0	51.18	9.39	0.113479	0	7	5	1	9	21.17	18.77	0.89	0	0
No 8	No 8	DrillSegment6	00:10:00	6.68	607.45	62.79	26.7	2.76	89.51	8.95	6.79	3	4	5	5	44	28.99	61.4	2.12	38.76	4.01
No 8	No 8	DrillSegment7	00:10:00	5.35	774.46	84.44	0	0	102.6	10.26	7.55	0	5	7	5	37	36.67	60.37	1.65	9.77	1.07
No 8	No 8	DrillSegment8	00:02:17	4.09	135.57	61.44	0	0	5.41	2.37	25.06	0	0	1	1	8	6.11	5.76	0.94	0	0
Centre	Centre	First Half	00:45:26	7.05	3676.69	80.9	190.5	4.19	611.36	13.45	0.16628	15	23	41	23	199	178.65	310.73	1.74	88.33	1.94
Centre	Centre	Second Half	00:37:17	7.8	2756.45	73.92	118.59	3.18	416.24	11.16	0.151006	7	12	20	11	87	132.85	207.08	1.56	63.02	1.69
Centre	Centre	Total Game	01:22:43	7.8	6433.14	77.41	309.09	3.685	1027.6	12.305	0.159735	22	35	61	34	286	311.5	517.81	1.65	151.35	1.815
Centre	Centre	MIP (HMLD)	00:03:00	7.02	378.62	126.21	72.14	24.05	121.07	40.36	0.319767	4	3	4	2	19	20.56	49.58	2.41	36.58	12.19
Centre	Centre	MIP (HMLD) 5 Mins	00:05:00	7.8	557.57	111.51	88.8	17.76	140.21	28.04	0.251466	4	1	3	0	0	29.11	58.96	2.03	55.43	11.09
Centre	Centre	DrillSegment1	00:10:00	7.02	834.61	83.48	73.83	7.38	165.6	16.56	0.198416	5	5	7	3	27	41.5	67.54	1.63	36.58	3.66
Centre	Centre	DrillSegment2	00:10:00	6.81	772.78	77.29	30.9	3.09	125.27	12.53	0.162103	4	4	10	5	41	37.22	64.05	1.72	10.24	1.02
Centre	Centre	DrillSegment3	00:10:00	6.74	828.64	82.88	24.81	2.48	115.16	11.52	0.138975	1	5	6	2	20	39.54	57.35	1.45	5.79	0.58
Centre	Centre	DrillSegment4	00:10:00	7.05	812.19	81.23	58.19	5.82	145.02	14.5	0.178554	4	5	11	8	68	40.13	85.5	2.13	35.72	3.57
Centre	Centre	DrillSegment5	00:05:26	5.63	428.03	78.56	2.78	0.51	60.31	11.07	0.140901	1	4	7	5	43	20.24	36.3	1.79	0	0
Centre	Centre	DrillSegment6	00:10:00	5.73	760.85	76.1	13.44	1.34	121.69	12.17	6.25	1	4	7	4	30	37.64	65.27	1.73	0	0
Centre	Centre	DrillSegment7	00:10:00	7.8	938	93.82	89.93	8.99	172.95	17.29	5.42	4	1	4	1	10	46.67	80.55	1.73	55.43	5.54
Centre	Centre	DrillSegment8	00:10:00	6.55	564.61	56.47	12.21	1.22	72.9	7.29	7.74	2	3	4	2	18	25.94	31.64	1.22	6.97	0.7
Centre	Centre	DrillSegment9	00:07:17	6.15	492.71	67.62	3.01	0.41	48.7	6.68	10.12	0	4	5	4	30	22.58	29.62	1.31	0.61	0.08
Scrum Half	Scrum Half	First Half	00:46:55	8.35	3555.9	75.79	181.97	3.88	669.8	14.27	0.188363	9	21	20	0	0	176.27	303.68	1.72	181.97	3.88
Scrum Half	Scrum Half	Second Half	00:30:00	8.23	1853.8	67.02	73.57	2.66	276.98	6.15	0.149412	7	5	8	0	0	90.24	281.12	3.12	73.57	2.66
Scrum Half	Scrum Half	Total Game	01:16:55	8.35	5409.7	71.405	255.54	3.27	946.78	10.21	0.175015	16	26	28	0	0	266.51	584.8	2.42	255.54	3.27
Scrum Half	Scrum Half	MIP (HMLD)	00:03:00	7.04	298.35	99.5	73.26	24.43	107.66	35.89	0.360851	3	3	5	0	0	16.46	34.96	2.12	73.26	24.43
Scrum Half	Scrum Half	MIP (HMLD) 5 Mins	00:05:00	8.35	469.36	93.93	76.74	15.36	155.17	31.03	0.330599	3	3	3	0	0	25.25	41.21	1.63	76.74	15.35
Scrum Half	Scrum Half	DrillSegment1	00:10:00	8.35	831.68	83.18	83.39	8.34	186.11	18.61	0.223776	4	5	4	0	0	42.49	63.91	1.5	83.39	8.34
Scrum Half	Scrum Half	DrillSegment2	00:10:00	7.89	802.4	80.25	71.87	7.19	152.86	15.29	0.190503	2	4	4	0	0	40.32	57.44	1.42	71.87	7.19
Scrum Half	Scrum Half	DrillSegment3	00:10:00	5.44	530.55	53.05	0	0	68.55	6.86	0.129206	0	3	6	0	0	24.65	33.85	1.37	0	0
Scrum Half	Scrum Half	DrillSegment4	00:10:00	6.31	870.5	87.04	22.55	2.25	168.45	16.84	0.193509	2	4	4	0	0	42.97	83.46	1.94	22.55	2.26
Scrum Half	Scrum Half	DrillSegment5	00:06:55	6.27	520.76	75.24	4.17	0.6	93.83	13.56	0.180179	1	5	2	0	0	25.85	65.01	2.51	4.17	0.6
Scrum Half	Scrum Half	DrillSegment6	00:10:00	8.23	823	82.3	44.94	4.49	131.89	13.19	0.160255	3	4	4	0	0	40.52	71.53	1.77	44.94	4.5
Scrum Half	Scrum Half	DrillSegment7	00:10:00	6.06	549.56	54.96	24.73	2.47	76.71	7.67	0.139584	3	0	3	0	0	26.39	47.52	1.8	24.73	2.47
Scrum Half	Scrum Half	DrillSegment8	00:10:00	5.77	481.24	62.83	3.9	0.51	68.39	6.84	0.142112	1	1	1	0	0	23.33	162.07	6.95	3.9	0.51
Front Row	Prop	Total Game	00:45:00	7.14	2533.46	56.29	48.52	1.08	252.28	5.61	0.0995792	4	8	15	0	0	119.97	395.76	3.3	76.75	1.71
Front Row	Prop	MIP (HMLD)	00:03:00	6.35	248.36	82.83	38.02	12.68	70.13	23.38	0.282372	1	1	0	0	0	13.22	60.04	4.54	47.43	15.82
Front Row	Prop	MIP (HMLD) 5 Mins	00:05:00	6.35	434.24	91.2	57.37	12.05	104.91	20.98	0.241595	2	1	0	0	0	22.83	75.62	3.31	74.17	15.57
Front Row	Prop	DrillSegment6	00:10:00	7.14	616.37	61.64	40.4	4.04	92.45	9.25	0.149991	3	2	4	0	0	29.96	100.14	3.34	56.16	5.62
Front Row	Prop	DrillSegment7	00:10:00	4.36	406.87	40.69	0	0	14.47	1.45	0.0355642	0	1	3	0	0	18.43	41.68	2.26	0	0
Front Row	Prop	DrillSegment8	00:10:00	5.35	592.4	59.24	0	0	44.35	4.44	0.074865	0	2	1	0	0	27.62	84.27	3.05	4.13	0.41
Front Row	Prop	DrillSegment9	00:10:00	6.2	449.32	44.93	8.12	0.81	46.84	4.68	0.104246	1	1	1	0	0	21.2	77.5	3.66	13.4	1.34
Front Row	Prop	DrillSegment10	00:05:00	5.3	468.5	93.64	0	0	54.17	10.83	0.115624	0	2	6	0	0	22.76	92.16	4.05	3.07	0.61
Back Three	Winger	First Half	00:46:55	8.63	3595.84	76.63	336.72	7.18	659.23	14.05	0.183331	21	16	24	0	0	178.37	239.29	1.34	160.43	3.42
Back Three	Winger	Second Half	00:45:00	8.97	3508.96	77.97	515.67	11.46	814.56	18.1	0.232137	25	11	25	0	0	179.45	272.75	1.52	255.57	5.68
Back Three	Winger	Total Game	01:31:55	8.97	7104.8	77.3	852.39	9.32	1473.79	16.075	0.207436	46	27	49	0	0	357.82	512.04	1.43	416	4.55
Back Three	Winger	MIP (HMLD)	00:03:00	8.97	451.73	150.66	140.15	46.74	186.33	62.11	0.412481	5	1	5	0	0	26.28	44.02	1.68	93.09	31.05
Back Three	Winger	MIP (HMLD) 5 Mins	00:05:00	8.97	620.56	124.15	184.95	37	245.47	49.09	0.395562	6	2	7	0	0	35.21	59.02	1.68	100.22	20.04
Back Three	Winger	DrillSegment1	00:10:00	8.63	846.38	84.64	53.59	5.36	137.39	13.74	0.162327	2	4	6	0	0	41.51	45.41	1.09	37.97	3.8
Back Three	Winger	DrillSegment2	00:10:00	6.97	749.82	74.98	88.51	8.85	168.56	16.86	0.224801	7	6	7	0	0	37.44	57.06	1.52	30.9	3.09
Back Three	Winger	DrillSegment3	00:10:00	6.28	565.16	56.52	23.99	2.4	48.25	4.82	0.0853741	2	1	1	0	0	25.63	11.75	0.46	0	0
Back Three	Winger	DrillSegment4	00:10:00	7.47	912.19	91.22	91.99	9.2	191.11	19.11	0.209507	6	3	7	0	0	46.48	74.92	1.61	43.17	4.32
Back Three	Winger	DrillSegment5	00:06:55	7.69	522.29	75.46	78.64	11.36	113.92	16.46	0.218116	4	2	3	0	0	27.32	50.16	1.84	48.38	6.99
Back Three	Winger	DrillSegment6	00:10:00	7.56	910.93	91.09	160.9	16.09	252.27	25.23	0.276937	8	4	6	0	0	47.69	83.06	1.74	71.6	7.16
Back Three	Winger	DrillSegment7	00:10:00	6.75	590.61	59.06	46.91	4.69	94.4	9.44	0.159835	4	2	4	0	0	28.77	31.55	1.1	10.34	1.03
Back Three	Winger	DrillSegment8	00:10:00	8.97	818.59	81.86	143.79	14.38	193.98	19.4	0.236968	5	2	5	0	0	42.42	54.47	1.28	93.77	9.38
Back Three	Winger	DrillSegment9	00:10:00	8.1	647.44	64.74	95.18	9.52	159.63	15.96	0.246556	4	3	7	0	0	32.82	56.21	1.71	31.57	3.16
Back Three	Winger	DrillSegment10	00:05:00	7.83	541.39	108.21	68.89	13.77	114.27	22.84	0.211068	4	0	3	0	0	27.76	47.48	1.71	48.28	9.65
Back Row	Flanker	Second Half	00:43:31	7.31	2491.78	57.25	134.9	3.1	470.08	10.8	0.188652	12	14	17	0	0	123.05	176.9	1.44	185.57	4.26
Back Row	Flanker	Total Game	00:43:31	7.31	2491.78	57.25	134.9	3.1	470.08	10.8	0.188652	12	14	17	0	0	123.05	176.9	1.44	185.57	4.26
Back Row	Flanker	MIP (HMLD)	00:03:00	6.88	255.12	85.09	52.86	17.63	104.86	34.95	0.411022	3	1	3	0	0	13.78	26.04	1.89	63.55	21.2
Back Row	Flanker	MIP (HMLD) 5 Mins	00:05:00	7.31	484.4	96.91	32.84	6.57	126.15	25.23	0.260425	3	2	5	0	0	24.54	38.67	1.58	42.39	8.48
Back Row	Flanker	DrillSegment6	00:10:00	6.88	445.32	44.54	52.86	5.29	111.62	11.16	0.250651	3	1	3	0	0	22.29	29.78	1.34	63.55	6.36
Back Row	Flanker	DrillSegment7	00:10:00	6.59	468.67	46.86	19.08	1.91	66.3	6.63	0.141464	1	3	4	0	0	22.84	28.54	1.25	26.54	2.65
Back Row	Flanker	DrillSegment8	00:10:00	6.14	838.29	83.83	29.55	2.96	158.3	15.83	0.188837	5	8	5	0	0	41.83	47.81	1.14	49.31	4.93
Back Row	Flanker	DrillSegment9	00:10:00	6.4	542.38	54.24	22.18	2.22	103.08	10.31	0.190051	2	2	4	0	0	26.25	38.93	1.48	27.48	2.75
Back Row	Flanker	DrillSegment10	00:03:31	7.31	197.13	55.98	11.24	3.19	30.78	8.74	0.156141	1	0	1	0	0	9.83	31.84	3.24	18.69	5.31
Front Row	Prop	First Half	00:46:55	7.68	2807.59	59.84	75.16	1.6	288.87	6.16	0.102889	4	12	10	0	0	134.05	218.86	1.63	99.56	2.12
Front Row	Prop	Second Half	00:40:00	6.33	2099.66	46.66	44.52	0.99	185.2	4.12	0.0882048	3	3	7	0	0	98.91	140.38	1.42	64.53	1.43
Front Row	Prop	Total Game	01:26:55	7.68	4907.25	53.25	119.68	1.295	474.07	5.14	0.096606	7	15	17	0	0	232.96	359.24	1.525	164.09	1.775
Front Row	Prop	MIP (HMLD)	00:03:00	7.68	287.82	95.94	36.24	12.08	75.79	25.26	0.263324	1	1	1	0	0	15.34	33.3	2.17	39.86	13.29
Front Row	Prop	MIP (HMLD) 5 Mins	00:05:00	7.68	403.82	80.79	35.57	7.12	89.15	17.83	0.220767	1	2	2	0	0	20.9	38.33	1.83	39.18	7.84
Front Row	Prop	DrillSegment1	00:10:00	6.85	588.37	58.84	15.57	1.56	50.16	5.02	0.0852525	1	3	3	0	0	27.75	42.87	1.54	19.31	1.93
Front Row	Prop	DrillSegment2	00:10:00	6.64	678.05	67.81	19.64	1.96	85.54	8.55	0.126156	2	6	2	0	0	32.94	56.44	1.71	35.07	3.51
Front Row	Prop	DrillSegment3	00:10:00	5	427.9	42.79	0	0	23.88	2.39	0.0558074	0	1	1	0	0	19.47	35.02	1.8	0	0
Front Row	Prop	DrillSegment4	00:10:00	5.22	649.54	64.95	0	0	54.4	5.44	0.0837516	0	1	2	0	0	30.84	35.74	1.16	2.06	0.21
Front Row	Prop	DrillSegment5	00:06:55	7.68	463.73	67	39.96	5.77	74.89	10.82	0.161495	1	1	2	0	0	23.05	48.8	2.12	43.11	6.23
Front Row	Prop	DrillSegment6	00:10:00	6.33	610.25	61.03	24.3	2.43	79.74	7.97	0.130668	1	1	2	0	0	29.23	38.79	1.33	31.08	3.11
Front Row	Prop	DrillSegment7	00:10:00	5.94	415.5	41.55	7.98	0.8	38.45	3.84	0.0925391	1	0	3	0	0	19.62	33.47	1.71	12.73	1.27
Front Row	Prop	DrillSegment8	00:10:00	5.47	588.5	58.85	0	0	26.14	2.61	0.044418	0	1	2	0	0	27.19	44.96	1.65	2.11	0.21
Front Row	Prop	DrillSegment9	00:10:00	6.19	480.5	48.05	12.24	1.22	40.87	4.09	0.0850572	1	1	0	0	0	22.68	23.15	1.02	18.6	1.86
Back Row	Flanker	First Half	00:46:55	7.43	3465.17	73.85	196.09	4.18	555.87	11.85	0.160416	12	32	23	0	0	169.46	364.98	2.15	232.8	4.96
Back Row	Flanker	Second Half	00:09:53	7.44	610.65	61.72	50.89	5.14	88.92	8.99	0.145615	1	4	2	0	0	30.17	90.53	3	56.27	5.69
Back Row	Flanker	Total Game	00:56:48	7.44	4075.82	67.785	246.98	4.66	644.79	10.42	0.158199	13	36	25	0	0	199.63	455.51	2.575	289.07	5.325
Back Row	Flanker	MIP (HMLD)	00:03:00	7.09	331.85	110.68	30.05	10.02	97.84	32.61	0.294832	2	3	5	0	0	17.39	38.79	2.23	38.24	12.75
Back Row	Flanker	MIP (HMLD) 5 Mins	00:05:00	6.53	538.21	107.71	33.18	6.64	126.25	25.25	0.234574	3	6	7	0	0	27.3	56.65	2.08	41.83	8.37
Back Row	Flanker	DrillSegment1	00:10:00	6.69	704.23	70.44	25.39	2.54	97.95	9.8	0.139088	2	8	5	0	0	33.95	63.65	1.87	28.58	2.86
Back Row	Flanker	DrillSegment2	00:10:00	7.43	843.23	84.31	63.84	6.38	161.9	16.19	0.192	3	7	4	0	0	42.63	106.23	2.49	73.07	7.31
Back Row	Flanker	DrillSegment3	00:10:00	5.41	524.31	52.44	0	0	33.51	3.35	0.0639126	0	5	1	0	0	23.61	47.92	2.03	7.96	0.8
Back Row	Flanker	DrillSegment4	00:10:00	6.53	853.75	85.39	31.73	3.17	159.44	15.94	0.186753	3	10	9	0	0	41.85	87.84	2.1	39.9	3.99
Back Row	Flanker	DrillSegment5	00:06:55	7.09	539.66	77.95	75.13	10.85	103.05	14.89	0.190954	4	2	4	0	0	27.42	59.33	2.16	83.29	12.04
Back Row	Flanker	DrillSegment6	00:09:53	7.44	610.65	61.72	50.89	5.14	88.92	8.99	0.145615	1	4	2	0	0	30.17	90.53	3	56.27	5.69
Second Row	Lock	First Half	00:46:55	6.44	3103.85	66.15	52.83	1.13	52.83	1.13	0.0170208	5	0	0	0	0	150.18	243.59	1.62	95.42	2.03
Second Row	Lock	Second Half	00:45:00	6.34	2725.09	60.57	18.44	0.41	18.44	0.41	0.00676675	1	0	0	0	0	130.91	215.6	1.65	29.07	0.65
Second Row	Lock	Total Game	01:31:55	6.44	5828.94	63.36	71.27	0.77	71.27	0.77	0.0122269	6	0	0	0	0	281.09	459.19	1.635	124.49	1.34
Second Row	Lock	MIP (HMLD)	00:03:00	6.34	242.91	80.97	18.44	6.15	18.44	6.15	0.0759129	1	0	0	0	0	11.58	14.28	1.23	18.44	6.15
Second Row	Lock	MIP (HMLD) 5 Mins	00:05:00	6.34	394.94	79.23	18.44	3.7	18.44	3.69	0.0466906	1	0	0	0	0	18.62	26.58	1.43	18.44	3.69
Second Row	Lock	DrillSegment1	00:10:00	5.82	730.99	73.11	17.1	1.71	17.1	1.71	0.0233929	2	0	0	0	0	36	65.64	1.82	33.19	3.32
Second Row	Lock	DrillSegment2	00:10:00	6.44	765.7	76.58	24.37	2.44	24.37	2.44	0.0318271	2	0	0	0	0	37.97	55.65	1.47	45.54	4.56
Second Row	Lock	DrillSegment3	00:10:00	3.93	368.97	36.91	0	0	0	0	0	0	0	0	0	0	16.31	25.13	1.54	0	0
Second Row	Lock	DrillSegment4	00:10:00	5.78	784.84	78.52	11.36	1.14	11.36	1.14	0.0144743	1	0	0	0	0	38.52	65.08	1.69	16.69	1.67
Second Row	Lock	DrillSegment5	00:06:55	4.33	453.35	65.4	0	0	0	0	0	0	0	0	0	0	21.37	32.09	1.5	0	0
Second Row	Lock	DrillSegment6	00:10:00	6.34	709.98	71.02	18.44	1.84	18.44	1.84	0.0259726	1	0	0	0	0	33.93	57.78	1.7	23.72	2.38
Second Row	Lock	DrillSegment7	00:10:00	5.35	461.95	46.2	0	0	0	0	0	0	0	0	0	0	21.96	33.63	1.53	5.35	0.54
Second Row	Lock	DrillSegment8	00:10:00	4.71	595.69	59.58	0	0	0	0	0	0	0	0	0	0	28.62	43.37	1.52	0	0
Second Row	Lock	DrillSegment9	00:10:00	4.3	480.98	48.1	0	0	0	0	0	0	0	0	0	0	23.39	43.43	1.86	0	0
Second Row	Lock	DrillSegment10	00:05:00	5.13	476.5	95.4	0	0	0	0	0	0	0	0	0	0	23.01	37.39	1.62	0	0
Centre	Centre	Second Half	00:10:07	7	661.01	65.33	52.68	5.21	165.17	16.32	0.249875	4	4	8	0	0	33.3	134.01	4.02	113.21	11.19
Centre	Centre	Total Game	01:10:07	7	661.01	65.33	52.68	5.21	165.17	16.32	0.249875	4	4	8	0	0	33.3	134.01	4.02	113.21	11.19
Centre	Centre	MIP (HMLD)	00:03:00	7	307	102.33	36.99	12.33	101.25	33.75	0.329805	2	3	4	0	0	16.44	60.33	3.67	74.66	24.89
Centre	Centre	MIP (HMLD) 5 Mins	00:05:00	7	507.43	101.55	45.35	9.08	142.64	28.53	0.281103	3	4	6	0	0	26.15	103.18	3.95	95.9	19.19
Centre	Centre	DrillSegment10	00:10:00	7	658.23	65.82	52.68	5.27	165.17	16.52	0.250931	4	4	8	0	0	33.19	134.01	4.04	113.21	11.32
Front Row	Prop	First Half	00:46:55	5.54	2759.75	58.82	0.55	0.01	188.31	4.01	0.0682344	0	11	10	0	0	130.68	245.27	1.88	97.57	2.08
Front Row	Prop	Total Game	00:46:55	5.54	2759.75	58.82	0.55	0.01	188.31	4.01	0.0682344	0	11	10	0	0	130.68	245.27	1.88	97.57	2.08
Front Row	Prop	MIP (HMLD)	00:03:00	5.4	226.55	75.52	0	0	34.87	11.62	0.153917	0	2	0	0	0	11.04	21.45	1.94	15.63	5.21
Front Row	Prop	MIP (HMLD) 5 Mins	00:05:00	5.4	438.41	87.68	0	0	50.78	10.16	0.115828	0	2	2	0	0	21.42	45.96	2.15	27	5.4
Front Row	Prop	DrillSegment1	00:10:00	5.54	594.83	59.48	0.55	0.06	43.18	4.32	0.0725922	0	3	2	0	0	28.22	53.02	1.88	38.71	3.87
Front Row	Prop	DrillSegment2	00:10:00	5.24	700.33	70.03	0	0	63.8	6.38	0.0910999	0	2	3	0	0	34.08	65.62	1.93	31.86	3.19
Front Row	Prop	DrillSegment3	00:10:00	4.21	343.3	34.33	0	0	14.35	1.44	0.0418002	0	2	1	0	0	15.31	18.73	1.22	0	0
Front Row	Prop	DrillSegment4	00:10:00	5.4	693.01	69.3	0	0	54.83	5.48	0.0791186	0	4	2	0	0	32.97	65.57	1.99	27	2.7
Front Row	Prop	DrillSegment5	00:06:55	4.18	428.27	61.87	0	0	12.16	1.76	0.0283933	0	0	2	0	0	20.1	42.33	2.11	0	0
Second Row	Lock	First Half	00:46:55	6.94	3392.33	72.3	117.22	2.5	494.68	10.54	0.145823	14	27	24	0	0	166.26	138.96	0.84	117.22	2.5
Second Row	Lock	Second Half	00:45:00	6.91	2872.82	63.84	95.4	2.12	408.28	9.07	0.142118	7	21	22	0	0	139.57	112.35	0.8	95.4	2.12
Second Row	Lock	Total Game	01:31:55	6.94	6265.15	68.07	212.62	2.31	902.96	9.805	0.144124	21	48	46	0	0	305.83	251.31	0.82	212.62	2.31
Second Row	Lock	MIP (HMLD)	00:03:00	6.31	356.81	118.87	41.95	13.98	87.47	29.16	0.245144	5	1	2	0	0	18.88	13.29	0.7	41.95	13.98
Second Row	Lock	MIP (HMLD) 5 Mins	00:05:00	6.2	595.7	119.18	42.38	8.48	120.29	24.06	0.201931	6	3	1	0	0	30.71	19.03	0.62	42.38	8.48
Second Row	Lock	DrillSegment1	00:10:00	6.94	732.52	73.26	34.65	3.47	124.79	12.48	0.170357	3	9	9	0	0	36.53	35.07	0.96	34.65	3.47
Second Row	Lock	DrillSegment2	00:10:00	5.84	761.31	76.12	6.23	0.62	82.4	8.24	0.108234	1	10	5	0	0	36.65	31.45	0.86	6.23	0.62
Second Row	Lock	DrillSegment3	00:10:00	6.34	458.15	45.82	3.51	0.35	37.48	3.75	0.0818073	1	3	4	0	0	20.89	23.47	1.12	3.51	0.35
Second Row	Lock	DrillSegment4	00:10:00	6.57	913.23	91.32	45.76	4.58	167.08	16.71	0.182955	6	5	4	0	0	45.61	29.81	0.65	45.76	4.58
Second Row	Lock	DrillSegment5	00:06:55	6.31	527.13	76.17	27.07	3.91	82.91	11.98	0.157286	3	0	2	0	0	26.57	19.16	0.72	27.07	3.91
Second Row	Lock	DrillSegment6	00:10:00	6.39	718.51	71.85	31.03	3.1	134.51	13.45	0.187207	3	9	8	0	0	35.51	44.2	1.24	31.03	3.1
Second Row	Lock	DrillSegment7	00:10:00	5.06	456.94	45.69	0	0	35.32	3.53	0.0772968	0	3	2	0	0	21.17	17.29	0.82	0	0
Second Row	Lock	DrillSegment8	00:10:00	6.91	674.91	67.49	41.75	4.18	81.74	8.17	0.121112	1	4	2	0	0	32.91	20.39	0.62	41.75	4.18
Second Row	Lock	DrillSegment9	00:10:00	6.09	565.22	56.52	22.05	2.2	116.27	11.63	0.205708	3	1	7	0	0	28.12	16.9	0.6	22.05	2.21
Second Row	Lock	DrillSegment10	00:05:00	5.72	457.24	91.39	0.57	0.11	40.43	8.08	0.0884218	0	4	3	0	0	21.87	13.57	0.62	0.57	0.11
No 8	No 8	First Half	00:46:55	7.88	3171.16	67.58	102.13	2.18	472.06	10.06	0.14886	8	24	21	0	0	153.98	176.79	1.15	40.09	0.85
No 8	No 8	Second Half	00:09:04	6.43	552.73	60.95	43.03	4.75	93.94	10.36	0.169956	2	3	3	0	0	27.36	31.94	1.17	16.18	1.78
No 8	No 8	Total Game	00:55:59	7.88	3723.89	64.265	145.16	3.465	566	10.21	0.151992	10	27	24	0	0	181.34	208.73	1.16	56.27	1.315
No 8	No 8	MIP (HMLD)	00:03:00	6.44	264.99	88.33	38.16	12.72	86.19	28.73	0.325258	2	2	2	0	0	14	11.44	0.82	15.48	5.16
No 8	No 8	MIP (HMLD) 5 Mins	00:05:00	7.88	477.75	95.58	28.18	5.64	98.98	19.8	0.207179	2	3	6	0	0	24.11	35.79	1.48	19.1	3.82
No 8	No 8	DrillSegment1	00:10:00	5.71	688.27	68.83	2.24	0.22	85.96	8.6	0.124893	0	6	3	0	0	33.58	31.57	0.94	0	0
No 8	No 8	DrillSegment2	00:10:00	7.88	775.72	77.56	31.03	3.1	142.42	14.24	0.183597	3	7	7	0	0	38.46	51.2	1.33	19.1	1.91
No 8	No 8	DrillSegment3	00:10:00	4.82	446.08	44.61	0	0	42.5	4.25	0.0952744	0	5	3	0	0	20.29	20.95	1.03	0	0
No 8	No 8	DrillSegment4	00:10:00	6.44	804.5	80.45	52.94	5.29	155.01	15.5	0.192679	4	6	5	0	0	39.6	52.69	1.33	16.08	1.61
No 8	No 8	DrillSegment5	00:06:55	6.26	456.6	65.97	15.91	2.3	46.17	6.67	0.101117	1	0	3	0	0	22.06	20.38	0.92	4.91	0.71
Centre	Centre	First Half	00:46:55	8.43	3780.66	80.68	321.33	6.86	759.71	16.19	0.200946	19	27	34	0	0	191.58	166.08	0.87	272.1	5.81
Centre	Centre	Second Half	00:40:00	8.5	2448.58	54.41	284.86	6.33	491.25	10.92	0.200626	13	14	17	0	0	123.12	133.54	1.08	243.42	5.41
Centre	Centre	Total Game	01:26:55	8.5	6229.24	67.545	606.19	6.595	1250.96	13.555	0.200821	32	41	51	0	0	314.7	299.62	0.975	515.52	5.61
Centre	Centre	MIP (HMLD)	00:03:00	8.43	369.3	125.61	78.88	26.83	128.83	42.94	0.348849	4	3	6	0	0	20.44	20.42	1	70.48	23.97
Centre	Centre	MIP (HMLD) 5 Mins	00:05:00	7.63	572.56	115.94	58.22	11.79	171.09	34.22	0.298816	4	5	8	0	0	30.69	36.38	1.19	48.71	9.86
Centre	Centre	DrillSegment1	00:10:00	7.66	882.79	88.28	51.73	5.17	148.7	14.87	0.168443	3	8	9	0	0	44.2	28.22	0.64	46.15	4.62
Centre	Centre	DrillSegment2	00:10:00	7.5	876.18	87.62	83.29	8.33	207.93	20.79	0.237314	5	6	9	0	0	44.76	45.39	1.01	65.36	6.54
Centre	Centre	DrillSegment3	00:10:00	6.77	525.2	52.52	30.03	3	51.4	5.14	0.0978675	3	2	2	0	0	24.26	8.73	0.36	25.55	2.56
Centre	Centre	DrillSegment4	00:10:00	7.85	975.78	98.17	102.92	10.35	254.43	25.44	0.260745	5	7	9	0	0	51.69	55.21	1.07	88.4	8.89
Centre	Centre	DrillSegment5	00:06:55	8.43	520.71	75.23	53.36	7.71	97.24	14.05	0.186745	3	4	5	0	0	26.67	28.53	1.07	46.65	6.74
Centre	Centre	DrillSegment6	00:10:00	7.74	704.06	70.41	98.96	9.9	158.4	15.84	0.224981	4	6	5	0	0	35.82	44.43	1.24	88.31	8.83
Centre	Centre	DrillSegment7	00:10:00	8.5	548.03	54.8	44.52	4.45	103.17	10.32	0.188256	3	3	4	0	0	27.07	31.65	1.17	31.62	3.16
Centre	Centre	DrillSegment8	00:10:00	8.23	715.35	71.53	72.79	7.28	125.11	12.51	0.174893	3	3	4	0	0	35.95	32.31	0.9	67.2	6.72
Centre	Centre	DrillSegment9	00:10:00	7.22	474.05	47.4	68.58	6.86	104.58	10.46	0.22061	3	2	4	0	0	23.99	25.15	1.05	56.28	5.63
Front Row	Hooker	First Half	00:46:55	7.13	3109.19	66.26	64.66	1.38	347.69	7.41	0.111827	3	7	11	0	0	151.7	229.91	1.52	194.9	4.15
Front Row	Hooker	Total Game	00:46:55	7.13	3109.19	66.26	64.66	1.38	347.69	7.41	0.111827	3	7	11	0	0	151.7	229.91	1.52	194.9	4.15
Front Row	Hooker	MIP (HMLD)	00:03:00	5.91	77.43	28.4	19.67	7.21	36.38	12.13	0.469844	1	1	1	0	0	4.1	0.92	0.22	31.03	11.38
Front Row	Hooker	MIP (HMLD) 5 Mins	00:05:00	6.75	243.48	51.53	30.78	6.51	62.02	12.4	0.254723	2	1	4	0	0	12.47	10.28	0.82	44.14	9.34
Front Row	Hooker	DrillSegment1	00:10:00	7.13	697.41	69.74	15.41	1.54	83.66	8.37	0.119958	1	2	4	0	0	34.33	49.54	1.44	40.21	4.02
Front Row	Hooker	DrillSegment2	00:10:00	6.58	766.7	76.67	48.12	4.81	126.14	12.61	0.164523	2	2	3	0	0	39.01	57.35	1.47	105.41	10.54
Front Row	Hooker	DrillSegment3	00:10:00	3.95	461.75	46.17	0	0	20.43	2.04	0.0442447	0	0	0	0	0	20.88	23.52	1.13	0	0
Front Row	Hooker	DrillSegment4	00:10:00	5.78	800.41	80.04	1.13	0.11	78.58	7.86	0.0981747	0	2	3	0	0	39.08	57.01	1.46	32.5	3.25
Front Row	Hooker	DrillSegment5	00:06:55	5.35	382.93	55.32	0	0	38.88	5.62	0.101533	0	1	1	0	0	18.39	42.49	2.31	16.77	2.42
Second Row	Lock	First Half	00:40:00	6.28	2013.43	60.08	22.01	0.66	169.72	3.62	0.084294	4	10	10	0	0	95.36	151.68	1.59	63.27	1.89
Second Row	Lock	Total Game	01:46:55	6.28	2013.43	60.08	22.01	0.66	169.72	3.62	0.084294	4	10	10	0	0	95.36	151.68	1.59	63.27	1.89
Second Row	Lock	MIP (HMLD)	00:03:00	6.04	260.67	86.89	3.47	1.16	41.8	13.93	0.160356	1	1	3	0	0	12.94	22.5	1.74	10.56	3.52
Second Row	Lock	MIP (HMLD) 5 Mins	00:05:00	5.91	409.75	81.98	1.74	0.35	56.07	11.21	0.13684	1	2	5	0	0	19.97	34.37	1.72	14.01	2.8
Second Row	Lock	DrillSegment1	00:10:00	6.28	647.66	64.77	15.68	1.57	54.59	5.46	0.0842881	2	3	3	0	0	31.35	44	1.4	27.69	2.77
Second Row	Lock	DrillSegment2	00:10:00	6.04	702.12	70.21	5.21	0.52	76.15	7.62	0.108457	2	3	5	0	0	33.8	54.18	1.6	22.65	2.27
Second Row	Lock	DrillSegment3	00:10:00	4.16	416.81	41.68	0	0	9.16	0.92	0.0219764	0	3	1	0	0	18.32	22.44	1.22	0	0
Second Row	Lock	DrillSegment4	00:10:00	5.67	246.83	70.32	1.12	0.32	29.83	2.98	0.120852	0	1	1	0	0	11.89	31.06	2.61	12.93	3.69
Back Three	Winger	Second Half	00:08:59	7.98	733.55	81.57	89.68	9.97	204.15	22.7	0.278304	7	6	9	0	0	38.22	70.45	1.84	59.52	6.62
Back Three	Winger	Total Game	00:08:59	7.98	733.55	81.57	89.68	9.97	204.15	22.7	0.278304	7	6	9	0	0	38.22	70.45	1.84	59.52	6.62
Back Three	Winger	MIP (HMLD)	00:03:00	7.98	332.92	110.97	74.04	24.68	135.9	45.3	0.408206	6	3	6	0	0	18.51	43.91	2.37	53.53	17.84
Back Three	Winger	MIP (HMLD) 5 Mins	00:05:00	7.98	560.94	112.26	87.44	17.5	179.77	35.95	0.32048	7	4	6	0	0	29.87	55.27	1.85	59.52	11.91
Back Three	Winger	First Half	00:46:55	8.79	3347.74	71.35	276.98	5.9	547.71	11.67	0.163606	14	17	16	0	0	163.72	110.6	0.68	177.31	3.78
Back Three	Winger	Second Half	00:45:00	8.68	3195.96	71.02	306.59	6.81	597.42	13.28	0.18693	19	8	28	0	0	158.5	136.92	0.86	185.09	4.11
Back Three	Winger	Total Game	01:31:55	8.79	6543.7	71.185	583.57	6.355	1145.13	12.475	0.174997	33	25	44	0	0	322.22	247.52	0.77	362.4	3.945
Back Three	Winger	MIP (HMLD)	00:03:00	8.68	419.26	139.83	89.81	29.95	148.3	49.43	0.353718	4	1	6	0	0	23.43	25	1.07	65.11	21.72
Back Three	Winger	MIP (HMLD) 5 Mins	00:05:00	8.68	543.61	108.72	89.81	17.96	168.33	33.67	0.309652	4	1	7	0	0	29.1	27.71	0.95	65.11	13.02
Back Three	Winger	DrillSegment1	00:10:00	8.79	831.45	83.14	132.85	13.28	189.41	18.94	0.227807	6	7	6	0	0	43.03	32.78	0.76	97.61	9.76
Back Three	Winger	DrillSegment2	00:10:00	7.13	759.94	75.99	59.75	5.98	129.7	12.97	0.170671	2	4	4	0	0	37.33	26.76	0.72	32.38	3.24
Back Three	Winger	DrillSegment3	00:10:00	6.31	473.85	47.39	14.08	1.41	27.33	2.73	0.0576765	1	1	1	0	0	20.9	6.52	0.31	2.5	0.25
Back Three	Winger	DrillSegment4	00:10:00	7.41	790.73	79.07	34.75	3.48	129.06	12.91	0.163216	3	4	3	0	0	38.59	28.38	0.74	19.22	1.92
Back Three	Winger	DrillSegment5	00:06:55	7.35	491.77	71.05	35.55	5.14	72.21	10.43	0.146837	2	1	2	0	0	23.87	16.15	0.68	25.59	3.7
Back Three	Winger	DrillSegment6	00:10:00	8.5	713.54	71.35	118.74	11.87	174.86	17.49	0.24506	7	4	9	0	0	36.17	34.04	0.94	68.79	6.88
Back Three	Winger	DrillSegment7	00:10:00	8.04	624.05	62.41	50.44	5.04	101.47	10.15	0.162599	4	1	5	0	0	30.4	21.67	0.71	20.74	2.07
Back Three	Winger	DrillSegment8	00:10:00	8.68	772.75	77.27	89.81	8.98	157.4	15.74	0.203688	4	1	6	0	0	38.85	29.2	0.75	65.11	6.51
Back Three	Winger	DrillSegment9	00:10:00	6.81	548.7	54.87	12.15	1.22	71.05	7.1	0.129488	2	1	7	0	0	25.97	27.76	1.07	6.41	0.64
Back Three	Winger	DrillSegment10	00:05:00	7.16	536.92	107.31	35.44	7.08	92.64	18.52	0.17254	2	1	1	0	0	27.11	24.25	0.89	24.03	4.8
Centre	Centre	First Half	00:46:55	8.26	3405.91	72.59	173.11	3.69	574.44	12.24	0.16866	13	29	23	0	0	166.32	254.44	1.53	67.51	1.44
Centre	Centre	Second Half	00:30:00	7.71	2081.83	69.3943	78.46	2.61533	300.01	10.0003	0.144109	6	16	14	0	0	100.09	149.09	1.49	40.21	1.34033
Centre	Centre	Total Game	01:16:55	8.26	5487.74	59.425	251.57	2.715	874.45	9.455	0.159346	19	45	37	0	0	266.41	403.53	1.51	107.72	1.165
Centre	Centre	MIP (HMLD)	00:03:00	8.81	265.55	88.47	50	16.66	96.38	32.13	0.362945	2	2	2	0	0	14.74	30.04	2.04	40.74	13.57
Centre	Centre	MIP (HMLD) 5 Mins	00:05:00	8.81	421.76	84.44	50	10.01	108.14	21.63	0.256402	2	2	2	0	0	22.22	35.97	1.62	40.74	8.15
Centre	Centre	DrillSegment1	00:10:00	6.38	791.68	79.17	38.29	3.83	138.91	13.89	0.175462	4	10	6	0	0	39.09	66.87	1.71	6.21	0.62
Centre	Centre	DrillSegment2	00:10:00	8.26	781.94	78.19	44.15	4.42	139.88	13.99	0.178888	2	4	6	0	0	38.71	50.03	1.29	27.33	2.73
Centre	Centre	DrillSegment3	00:10:00	6.39	546.98	54.7	5.23	0.52	46.9	4.69	0.0857435	1	3	2	0	0	25.1	18.68	0.74	0.64	0.06
Centre	Centre	DrillSegment4	00:10:00	7	806.42	80.64	41.35	4.14	134.47	13.45	0.166749	3	9	4	0	0	39.54	73.4	1.86	14.86	1.49
Centre	Centre	DrillSegment5	00:06:55	6.75	478.89	69.19	44.1	6.37	114.28	16.51	0.238635	3	3	5	0	0	23.89	45.47	1.9	18.47	2.67
[truncated: 256 more rows]
